# Supplementary material for: Non-invasive screening of breast cancer from fingertip smears—a proof of concept study
Source: Sci Rep. 2023 Feb 1;13:1868. doi: 10.1038/s41598-023-29036-7 (PMC9892587; doi:10.1038/s41598-023-29036-7)
Supplement: Supplementary file 3 — Supplementary Information 3. [file 41598_2023_29036_MOESM3_ESM.xlsx]

## Sheet: Table S2
Table S2. List of potential breast cancer biomarkers as indicated by the literature
Accession	Description	Gene Name	Aminoacid position	Sequence
P25311	Zinc-alpha-2-glycoprotein	AZGP1	Chain Zinc-alpha-2-glycoprotein at positions 21 - 298	QENQDGRYSLTYIYTGLSKHVEDVPAFQALGSLNDLQFFRYNSKDRKSQPMGLWRQVEGM
				EDWKQDSQLQKAREDIFMETLKDIVEYYNDSNGSHVLQGRFGCEIENNRSSGAFWKYYYD
				GKDYIEFNKEIPAWVPFDPAAQITKQKWEAEPVYVQRAKAYLEEECPATLRKYLKYSKNI
				LDRQDPPSVVVTSHQAPGEKKKLKCLAYDFYPGKIDVHWTRAGEVQEPELRGDVLHNGNG
				TYQSWVVVAVPPQDTAPYSCHVQHSSLAQPLVVPWEAS
P27482	Calmodulin-like protein 3	CALML3	Chain Calmodulin-like protein 3 at positions 1 - 149	MADQLTEEQVTEFKEAFSLFDKDGDGCITTRELGTVMRSLGQNPTEAELRDMMSEIDRDG
				NGTVDFPEFLGMMARKMKDTDNEEEIREAFRVFDKDGNGFVSAAELRHVMTRLGEKLSDE
				EVDEMIRAADTDGDGQVNYEEFVRVLVSK
Q9NZT1	Calmodulin-like protein 5	CALML5	Chain Calmodulin-like protein 5 at positions 2 - 146	AGELTPEEEAQYKKAFSAVDTDGNGTINAQELGAALKATGKNLSEAQLRKLISEVDSDGD
				GEISFQEFLTAAKKARAGLEDLQVAFRAFDQDGDGHITVDELRRAMAGLGQPLPQEELDA
				MIREADVDQDGRVNYEEFARMLAQE
P49913	Cathelicidin antimicrobial peptide	CAMP	Peptide Antibacterial peptide FALL-39 at positions 132 - 170	FALLGDFFRKSKEKIGKEFKRIVQRIKDFLRNLVPRTES
			Peptide Antibacterial peptide LL-37 at positions 134 - 170	LLGDFFRKSKEKIGKEFKRIVQRIKDFLRNLVPRTES
P81605	Dermcidin	DCD	Chain Dermcidin at positions 20 - 110	YDPEAASAPGSGNPCHEASAAQKENAGEDPGLARQAPKPRKQRSSLLEKGLDGAKKAVGG
				LGKLGKDAVEDLESVGKGAVHDVKDVLDSVL
			Peptide Survival-promoting peptide at positions 20 - 49	YDPEAASAPGSGNPCHEASAAQKENAGEDP
			Peptide DCD-1 at positions 63 - 109	SSLLEKGLDGAKKAVGGLGKLGKDAVEDLESVGKGAVHDVKDVLDSV
P31151	Protein S100-A7 or Psoriasin	S100A7	Chain Protein S100-A7 at positions 2 - 101	SNTQAERSIIGMIDMFHKYTRRDDKIEKPSLLTMMKENFPNFLSACDKKGTNYLADVFEK
				KDKNEDKKIDFSEFLSLLGDIATDYHKQSHGAAPCSGGSQ
