# Supplementary material for: Non-invasive screening of breast cancer from fingertip smears—a proof of concept study
Source: Sci Rep. 2023 Feb 1;13:1868. doi: 10.1038/s41598-023-29036-7 (PMC9892587; doi:10.1038/s41598-023-29036-7)
Supplement: Supplementary file 6 — Supplementary Information 6. [file 41598_2023_29036_MOESM6_ESM.xlsx]

## Sheet: Table S5
	Table 5. In silico peptide list generated by digesting the "master" protein sequence using mMass						POST-PROCESSING
Protein name		Missed cleavages	m/z	Peptide sequence		Processing required	m/z	peptide sequence	Notes
Serum albumin		1	1149.58	.DAHKSEVAHR.f
		2	1424.74	.DAHKSEVAHRFK.d
		0	698.358	k.SEVAHR.f
		1	973.521	k.SEVAHRFK.d
		2	1905.95	k.SEVAHRFKDLGEENFK.a
		1	1226.61	r.FKDLGEENFK.a
		0	951.442	k.DLGEENFK.a
		0	2433.26	k.ALVLIAFAQYLQQCPFEDHVK.l
		0	1149.62	k.LVNEVTEFAK.t
		1	2515.13	k.LVNEVTEFAKTCVADESAENCDK.s
		0	1384.54	k.TCVADESAENCDK.s
		1	2383.05	k.TCVADESAENCDKSLHTLFGDK.l
		0	1017.54	k.SLHTLFGDK.l
		1	1875.02	k.SLHTLFGDKLCTVATLR.e
		0	876.497	k.LCTVATLR.e
		1	2177.97	k.LCTVATLRETYGEMADCCAK.q
		1	2193.96	k.LCTVATLRETYGEMADCCAK.q [1xOxidation]
		2	2817.27	k.LCTVATLRETYGEMADCCAKQEPER.n
		2	2833.26	k.LCTVATLRETYGEMADCCAKQEPER.n [1xOxidation]
		0	1320.49	r.ETYGEMADCCAK.q
		0	1336.49	r.ETYGEMADCCAK.q [1xOxidation]
		1	1959.79	r.ETYGEMADCCAKQEPER.n
		1	1975.78	r.ETYGEMADCCAKQEPER.n [1xOxidation]
		2	2959.25	r.ETYGEMADCCAKQEPERNECFLQHK.d
		2	2975.24	r.ETYGEMADCCAKQEPERNECFLQHK.d [1xOxidation]
		0	658.316	k.QEPER.n
		1	1657.78	k.QEPERNECFLQHK.d
		2	2579.21	k.QEPERNECFLQHKDDNPNLPR.l
		0	1018.48	r.NECFLQHK.d
		1	1939.91	r.NECFLQHKDDNPNLPR.l
		0	940.448	k.DDNPNLPR.l
		0	2593.24	r.LVRPEVDVMCTAFHDNEETFLK.k
		0	2609.24	r.LVRPEVDVMCTAFHDNEETFLK.k [1xOxidation]
		1	2721.34	r.LVRPEVDVMCTAFHDNEETFLKK.y
		1	2737.33	r.LVRPEVDVMCTAFHDNEETFLKK.y [1xOxidation]
		1	1055.59	k.KYLYEIAR.r
		2	1211.69	k.KYLYEIARR.h
		0	927.493	k.YLYEIAR.r
		1	1083.59	k.YLYEIARR.h
		2	2807.47	k.YLYEIARRHPYFYAPELLFFAK.r
		1	1899	r.RHPYFYAPELLFFAK.r
		2	2055.1	r.RHPYFYAPELLFFAKR.y
		0	1742.89	r.HPYFYAPELLFFAK.r
		1	1899	r.HPYFYAPELLFFAKR.y
		2	2190.15	r.HPYFYAPELLFFAKRYK.a
		2	1704.78	k.RYKAAFTECCQAADK.a
		1	1548.68	r.YKAAFTECCQAADK.a
		2	2245.08	r.YKAAFTECCQAADKAACLLPK.l
		0	1257.52	k.AAFTECCQAADK.a
		1	1953.92	k.AAFTECCQAADKAACLLPK.l
		2	2580.26	k.AAFTECCQAADKAACLLPKLDELR.d
		0	715.417	k.AACLLPK.l
		1	1341.76	k.AACLLPKLDELR.d
		2	1770.94	k.AACLLPKLDELRDEGK.a
		0	645.357	k.LDELR.d
		1	1074.54	k.LDELRDEGK.a
		2	1518.78	k.LDELRDEGKASSAK.q
		1	892.437	r.DEGKASSAK.q
		2	1176.6	r.DEGKASSAKQR.l
		1	747.411	k.ASSAKQR.l
		2	988.59	k.ASSAKQRLK.c
		2	1174.67	k.QRLKCASLQK.f
		1	890.513	r.LKCASLQK.f
		2	1379.75	r.LKCASLQKFGER.a
		0	649.334	k.CASLQK.f
		1	1138.57	k.CASLQKFGER.a
		2	1484.77	k.CASLQKFGERAFK.a
		1	854.452	k.FGERAFK.a
		2	1508.81	k.FGERAFKAWAVAR.l
		1	1019.58	r.AFKAWAVAR.l
		2	1503.85	r.AFKAWAVARLSQR.f
		0	673.378	k.AWAVAR.l
		1	1157.65	k.AWAVARLSQR.f
		2	1529.87	k.AWAVARLSQRFPK.a
		1	875.51	r.LSQRFPK.a
		2	1736.93	r.LSQRFPKAEFAEVSK.l
		1	1252.66	r.FPKAEFAEVSK.l
		2	2023.11	r.FPKAEFAEVSKLVTDLTK.v
		0	880.441	k.AEFAEVSK.l
		1	1650.89	k.AEFAEVSKLVTDLTK.v
		0	789.472	k.LVTDLTK.v
		1	2686.23	k.LVTDLTKVHTECCHGDLLECADDR.a
		0	1915.77	k.VHTECCHGDLLECADDR.a
		1	2414.05	k.VHTECCHGDLLECADDRADLAK.y
		1	1884.9	r.ADLAKYICENQDSISSK.l
		2	2126.08	r.ADLAKYICENQDSISSKLK.e
		0	1386.62	k.YICENQDSISSK.l
		1	1627.8	k.YICENQDSISSKLK.e
		2	2800.36	k.YICENQDSISSKLKECCEKPLLEK.s
		1	1432.75	k.LKECCEKPLLEK.s
		0	1191.57	k.ECCEKPLLEK.s
		0	2917.32	k.SHCIAEVENDEMPADLPSLAADFVESK.d
		0	2933.32	k.SHCIAEVENDEMPADLPSLAADFVESK.d [1xOxidation]
		1	1140.54	k.DVCKNYAEAK.d
		2	2745.31	k.DVCKNYAEAKDVFLGMFLYEYAR.r
		2	2761.3	k.DVCKNYAEAKDVFLGMFLYEYAR.r [1xOxidation]
		0	695.336	k.NYAEAK.d
		1	2300.11	k.NYAEAKDVFLGMFLYEYAR.r
		1	2316.1	k.NYAEAKDVFLGMFLYEYAR.r [1xOxidation]
		2	2456.21	k.NYAEAKDVFLGMFLYEYARR.h
		2	2472.2	k.NYAEAKDVFLGMFLYEYARR.h [1xOxidation]
		0	1623.79	k.DVFLGMFLYEYAR.r
		0	1639.78	k.DVFLGMFLYEYAR.r [1xOxidation]
		1	1779.89	k.DVFLGMFLYEYARR.h
		1	1795.88	k.DVFLGMFLYEYARR.h [1xOxidation]
		1	1467.84	r.RHPDYSVVLLLR.l
		2	1780.06	r.RHPDYSVVLLLRLAK.t
		0	1311.74	r.HPDYSVVLLLR.l
		1	1623.96	r.HPDYSVVLLLRLAK.t
		2	2589.43	r.HPDYSVVLLLRLAKTYETTLEK.c
		1	1296.7	r.LAKTYETTLEK.c
		2	2659.22	r.LAKTYETTLEKCCAAADPHECYAK.v
		0	984.488	k.TYETTLEK.c
		1	2347	k.TYETTLEKCCAAADPHECYAK.v
		0	1381.53	k.CCAAADPHECYAK.v
		0	2045.1	k.VFDEFKPLVEEPQNLIK.q
		0	1600.73	k.QNCELFEQLGEYK.f
		1	2542.28	k.QNCELFEQLGEYKFQNALLVR.y
		2	2934.48	k.QNCELFEQLGEYKFQNALLVRYTK.k
		0	960.562	k.FQNALLVR.y
		1	1352.77	k.FQNALLVRYTK.k
		2	1480.86	k.FQNALLVRYTKK.v
		2	2032.14	r.YTKKVPQVSTPTLVEVSR.n
		1	1639.94	k.KVPQVSTPTLVEVSR.n
		2	2052.18	k.KVPQVSTPTLVEVSRNLGK.v
		0	1511.84	k.VPQVSTPTLVEVSR.n
		1	1924.09	k.VPQVSTPTLVEVSRNLGK.v
		2	2295.3	k.VPQVSTPTLVEVSRNLGKVGSK.c
		1	802.478	r.NLGKVGSK.c
		2	1136.59	r.NLGKVGSKCCK.h
		1	724.348	k.VGSKCCK.h
		2	1286.63	k.VGSKCCKHPEAK.r
		1	915.418	k.CCKHPEAK.r
		2	1071.52	k.CCKHPEAKR.m
		1	737.405	k.HPEAKR.m
		1	2560.27	k.RMPCAEDYLSVVLNQLCVLHEK.t
		1	2576.27	k.RMPCAEDYLSVVLNQLCVLHEK.t [1xOxidation]
		0	2404.17	r.MPCAEDYLSVVLNQLCVLHEK.t
		0	2420.17	r.MPCAEDYLSVVLNQLCVLHEK.t [1xOxidation]
		0	674.347	k.TPVSDR.v
		1	1002.56	k.TPVSDRVTK.c
		2	2007.99	k.TPVSDRVTKCCTESLVNR.r
		1	1352.67	r.VTKCCTESLVNR.r
		0	1024.45	k.CCTESLVNR.r
		1	2859.35	k.CCTESLVNRRPCFSALEVDETYVPK.e
		0	1853.91	r.RPCFSALEVDETYVPK.e
		0	2203	k.EFNAETFTFHADICTLSEK.e
		1	2488.14	k.EFNAETFTFHADICTLSEKER.q
		2	2857.38	k.EFNAETFTFHADICTLSEKERQIK.k
		1	673.399	k.ERQIK.k
		2	801.494	k.ERQIKK.q
		2	1497.94	r.QIKKQTALVELVK.h
		1	1128.7	k.KQTALVELVK.h
		2	1619	k.KQTALVELVKHKPK.a
		0	1000.6	k.QTALVELVK.h
		1	1490.91	k.QTALVELVKHKPK.a
		2	1791.09	k.QTALVELVKHKPKATK.e
		1	809.499	k.HKPKATK.e
		2	1307.78	k.HKPKATKEQLK.a
		1	817.478	k.ATKEQLK.a
		2	2141.09	k.ATKEQLKAVMDDFAAFVEK.c
		2	2157.09	k.ATKEQLKAVMDDFAAFVEK.c [1xOxidation]
		1	1840.91	k.EQLKAVMDDFAAFVEK.c
		1	1856.91	k.EQLKAVMDDFAAFVEK.c [1xOxidation]
		2	2175.03	k.EQLKAVMDDFAAFVEKCCK.a
		2	2191.02	k.EQLKAVMDDFAAFVEKCCK.a [1xOxidation]
		0	1342.63	k.AVMDDFAAFVEK.c
		0	1358.63	k.AVMDDFAAFVEK.c [1xOxidation]
		1	1676.75	k.AVMDDFAAFVEKCCK.a
		1	1692.74	k.AVMDDFAAFVEKCCK.a [1xOxidation]
		2	2105.93	k.AVMDDFAAFVEKCCKADDK.e
		2	2121.93	k.AVMDDFAAFVEKCCKADDK.e [1xOxidation]
		1	782.317	k.CCKADDK.e
		2	1776.72	k.CCKADDKETCFAEEGK.k
		1	1442.61	k.ADDKETCFAEEGK.k
		2	1570.71	k.ADDKETCFAEEGKK.l
		0	1013.42	k.ETCFAEEGK.k
		1	1141.52	k.ETCFAEEGKK.l
		2	2292.2	k.ETCFAEEGKKLVAASQAALGLR.q		Peptide sequences containing an extra R terminal (m/z 156.1011) that has to be eliminated	2136.1	k.ETCFAEEGKKLVAASQAALGL.	Peptide sequence corrected by eliminating R terminal (m/z 156.1011)
		1	1297.8	k.KLVAASQAALGLR.q			1141.69	k.KLVAASQAALGL.
		0	1169.7	k.LVAASQAALGLR.q			1013.6	k.LVAASQAALGL.
		0	2736.29	r.QQQQQQQQQQQQQQQQQQQQR.q		Sequence of aa that has to be eliminated from the in silico peptide list
Zinc-alpha-2-glycoprotein		0	846.37	r.QENQDGR.y
		1	2236.09	r.QENQDGRYSLTYIYTGLSK.h
		0	1408.74	r.YSLTYIYTGLSK.h
		0	2403.21	k.HVEDVPAFQALGSLNDLQFFR.y
		1	2895.44	k.HVEDVPAFQALGSLNDLQFFRYNSK.d
		1	782.379	r.YNSKDR.k
		2	910.474	r.YNSKDRK.s
		2	1373.71	k.DRKSQPMGLWR.q
		2	1389.71	k.DRKSQPMGLWR.q [1xOxidation]
		1	1102.58	r.KSQPMGLWR.q
		1	1118.58	r.KSQPMGLWR.q [1xOxidation]
		2	2205.06	r.KSQPMGLWRQVEGMEDWK.q
		2	2221.05	r.KSQPMGLWRQVEGMEDWK.q [1xOxidation]
		2	2237.05	r.KSQPMGLWRQVEGMEDWK.q [2xOxidation]
		0	974.488	k.SQPMGLWR.q
		0	990.483	k.SQPMGLWR.q [1xOxidation]
		1	2076.96	k.SQPMGLWRQVEGMEDWK.q
		1	2092.96	k.SQPMGLWRQVEGMEDWK.q [1xOxidation]
		1	2108.95	k.SQPMGLWRQVEGMEDWK.q [2xOxidation]
		2	2904.38	k.SQPMGLWRQVEGMEDWKQDSQLQK.a
		2	2920.37	k.SQPMGLWRQVEGMEDWKQDSQLQK.a [1xOxidation]
		2	2936.37	k.SQPMGLWRQVEGMEDWKQDSQLQK.a [2xOxidation]
		0	1121.49	r.QVEGMEDWK.q
		0	1137.49	r.QVEGMEDWK.q [1xOxidation]
		1	1948.91	r.QVEGMEDWKQDSQLQK.a
		1	1964.9	r.QVEGMEDWKQDSQLQK.a [1xOxidation]
		2	2176.05	r.QVEGMEDWKQDSQLQKAR.e
		2	2192.04	r.QVEGMEDWKQDSQLQKAR.e [1xOxidation]
		0	846.432	k.QDSQLQK.a
		1	1073.57	k.QDSQLQKAR.e
		2	2180.1	k.QDSQLQKAREDIFMETLK.d
		2	2196.1	k.QDSQLQKAREDIFMETLK.d [1xOxidation]
		1	1352.69	k.AREDIFMETLK.d
		1	1368.68	k.AREDIFMETLK.d [1xOxidation]
		0	1125.55	r.EDIFMETLK.d
		0	1141.54	r.EDIFMETLK.d [1xOxidation]
		0	2065.96	k.DIVEYYNDSNGSHVLQGR.f
		0	1081.47	r.FGCEIENNR.s
		1	1844.84	r.FGCEIENNRSSGAFWK.y
		2	2634.17	r.FGCEIENNRSSGAFWKYYYDGK.d
		0	782.383	r.SSGAFWK.y
		1	1571.72	r.SSGAFWKYYYDGK.d
		2	2481.14	r.SSGAFWKYYYDGKDYIEFNK.e
		0	808.351	k.YYYDGK.d
		1	1717.77	k.YYYDGKDYIEFNK.e
		0	928.441	k.DYIEFNK.e
		1	2692.37	k.DYIEFNKEIPAWVPFDPAAQITK.q
		2	2948.52	k.DYIEFNKEIPAWVPFDPAAQITKQK.w
		0	1782.94	k.EIPAWVPFDPAAQITK.q
		1	2039.1	k.EIPAWVPFDPAAQITKQK.w
		1	1532.79	k.QKWEAEPVYVQR.a
		2	1731.92	k.QKWEAEPVYVQRAK.a
		0	1276.63	k.WEAEPVYVQR.a
		1	1475.76	k.WEAEPVYVQRAK.a
		2	2851.41	k.WEAEPVYVQRAKAYLEEECPATLR.k
		1	1593.79	r.AKAYLEEECPATLR.k
		2	1721.89	r.AKAYLEEECPATLRK.y
		0	1394.66	k.AYLEEECPATLR.k
		1	1522.76	k.AYLEEECPATLRK.y
		2	1927	k.AYLEEECPATLRKYLK.y
		2	929.545	r.KYLKYSK.n
		1	801.451	k.YLKYSK.n
		2	1412.79	k.YLKYSKNILDR.q
		1	1008.55	k.YSKNILDR.q
		2	2765.42	k.YSKNILDRQDPPSVVVTSHQAPGEK.k
		0	630.357	k.NILDR.q
		1	2387.23	k.NILDRQDPPSVVVTSHQAPGEK.k
		2	2515.33	k.NILDRQDPPSVVVTSHQAPGEKK.k
		0	1775.89	r.QDPPSVVVTSHQAPGEK.k
		1	1903.99	r.QDPPSVVVTSHQAPGEKK.k
		2	2032.08	r.QDPPSVVVTSHQAPGEKKK.l
		2	1545.81	k.KLKCLAYDFYPGK.i
		1	1417.72	k.LKCLAYDFYPGK.i
		2	2325.18	k.LKCLAYDFYPGKIDVHWTR.a
		0	1176.54	k.CLAYDFYPGK.i
		1	2084.01	k.CLAYDFYPGKIDVHWTR.a
		0	926.484	k.IDVHWTR.a
		1	2035.04	k.IDVHWTRAGEVQEPELR.g
		0	1127.57	r.AGEVQEPELR.g
		0	2736.29	r.QQQQQQQQQQQQQQQQQQQQR.a		Sequence of aa that has to be eliminated from the in silico peptide list
Calmodulin-like protein 5		0	1464.69	r.AGELTPEEEAQYK.k
		1	1592.78	r.AGELTPEEEAQYKK.a
		1	2391.22	k.KAFSAVDTDGNGTINAQELGAALK.a
		2	2748.42	k.KAFSAVDTDGNGTINAQELGAALKATGK.n
		0	2263.12	k.AFSAVDTDGNGTINAQELGAALK.a
		1	2620.32	k.AFSAVDTDGNGTINAQELGAALKATGK.n
		1	1287.7	k.ATGKNLSEAQLR.k
		2	1415.8	k.ATGKNLSEAQLRK.l
		0	930.5	k.NLSEAQLR.k
		1	1058.6	k.NLSEAQLRK.l
		1	2599.28	r.KLISEVDSDGDGEISFQEFLTAAK.k
		2	2727.37	r.KLISEVDSDGDGEISFQEFLTAAKK.a
		0	2471.18	k.LISEVDSDGDGEISFQEFLTAAK.k
		1	2599.28	k.LISEVDSDGDGEISFQEFLTAAKK.a
		2	2826.42	k.LISEVDSDGDGEISFQEFLTAAKKAR.a
		2	1573.88	k.KARAGLEDLQVAFR.a
		1	1445.79	k.ARAGLEDLQVAFR.a
		0	1218.65	r.AGLEDLQVAFR.a
		1	2987.45	r.AGLEDLQVAFRAFDQDGDGHITVDELR.r
		0	1787.82	r.AFDQDGDGHITVDELR.r
		1	1943.92	r.AFDQDGDGHITVDELRR.a
		1	2196.13	r.RAMAGLGQPLPQEELDAMIR.e
		1	2212.12	r.RAMAGLGQPLPQEELDAMIR.e [1xOxidation]
		1	2228.12	r.RAMAGLGQPLPQEELDAMIR.e [2xOxidation]
		0	2040.03	r.AMAGLGQPLPQEELDAMIR.e
		0	2056.02	r.AMAGLGQPLPQEELDAMIR.e [1xOxidation]
		0	2072.02	r.AMAGLGQPLPQEELDAMIR.e [2xOxidation]
		0	1004.43	r.EADVDQDGR.v
		1	2012.89	r.EADVDQDGRVNYEEFAR.m
		2	2741.26	r.EADVDQDGRVNYEEFARMLAQER.q
		2	2757.25	r.EADVDQDGRVNYEEFARMLAQER.q [1xOxidation]
		0	1027.48	r.VNYEEFAR.m
		1	1755.85	r.VNYEEFARMLAQER.q		Peptide sequence containing an extra R terminal (m/z 156.1011) that has to be eliminated	1599.75	r.VNYEEFARMLAQE.	Peptide sequence corrected by eliminating R terminal (m/z 156.1011)
		1	1771.84	r.VNYEEFARMLAQER.q [1xOxidation]			1615.74	r.VNYEEFARMLAQE. [1xOxidation]
		0	747.382	r.MLAQER.q			591.281	r.MLAQE.		Peptide sequence m/z lower than 600; it is excluded from the final in silico peptide list
		0	763.377	r.MLAQER.q [1xOxidation]			607.276	r.MLAQE. [1xOxidation]
		0	2736.29	r.QQQQQQQQQQQQQQQQQQQQR.m		Sequence of aa that has to be eliminated from the in silico peptide list
Caspase 14		0	604.287	r.MSNPR.s
		0	620.282	r.MSNPR.s [1xOxidation]
		1	1319.63	r.MSNPRSLEEEK.y
		1	1335.62	r.MSNPRSLEEEK.y [1xOxidation]
		2	2099.95	r.MSNPRSLEEEKYDMSGAR.l
		2	2115.94	r.MSNPRSLEEEKYDMSGAR.l [1xOxidation]
		2	2131.94	r.MSNPRSLEEEKYDMSGAR.l [2xOxidation]
		0	734.357	r.SLEEEK.y
		1	1514.68	r.SLEEEKYDMSGAR.l
		1	1530.67	r.SLEEEKYDMSGAR.l [1xOxidation]
		2	2469.27	r.SLEEEKYDMSGARLALILCVTK.a
		2	2485.27	r.SLEEEKYDMSGARLALILCVTK.a [1xOxidation]
		0	799.34	k.YDMSGAR.l
		0	815.335	k.YDMSGAR.l [1xOxidation]
		1	1753.93	k.YDMSGARLALILCVTK.a
		1	1769.93	k.YDMSGARLALILCVTK.a [1xOxidation]
		2	1981.07	k.YDMSGARLALILCVTKAR.e
		2	1997.07	k.YDMSGARLALILCVTKAR.e [1xOxidation]
		0	973.611	r.LALILCVTK.a
		1	1200.75	r.LALILCVTKAR.e
		2	2959.5	r.LALILCVTKAREGSEEDLDALEHMFR.q
		2	2975.5	r.LALILCVTKAREGSEEDLDALEHMFR.q [1xOxidation]
		1	2004.91	k.AREGSEEDLDALEHMFR.q
		1	2020.9	k.AREGSEEDLDALEHMFR.q [1xOxidation]
		2	2402.15	k.AREGSEEDLDALEHMFRQLR.f
		2	2418.15	k.AREGSEEDLDALEHMFRQLR.f [1xOxidation]
		0	1777.77	r.EGSEEDLDALEHMFR.q
		0	1793.76	r.EGSEEDLDALEHMFR.q [1xOxidation]
		1	2175.01	r.EGSEEDLDALEHMFRQLR.f
		1	2191.01	r.EGSEEDLDALEHMFRQLR.f [1xOxidation]
		2	2898.34	r.EGSEEDLDALEHMFRQLRFESTMK.r
		2	2914.33	r.EGSEEDLDALEHMFRQLRFESTMK.r [1xOxidation]
		2	2930.33	r.EGSEEDLDALEHMFRQLRFESTMK.r [2xOxidation]
		1	1139.59	r.QLRFESTMK.r
		1	1155.58	r.QLRFESTMK.r [1xOxidation]
		2	1295.69	r.QLRFESTMKR.d
		2	1311.68	r.QLRFESTMKR.d [1xOxidation]
		0	742.344	r.FESTMK.r
		0	758.339	r.FESTMK.r [1xOxidation]
		1	898.445	r.FESTMKR.d
		1	914.44	r.FESTMKR.d [1xOxidation]
		2	2443.14	r.FESTMKRDPTAEQFQEELEK.f
		2	2459.14	r.FESTMKRDPTAEQFQEELEK.f [1xOxidation]
		1	1719.82	k.RDPTAEQFQEELEK.f
		2	2665.29	k.RDPTAEQFQEELEKFQQAIDSR.e
		0	1563.72	r.DPTAEQFQEELEK.f
		1	2509.18	r.DPTAEQFQEELEKFQQAIDSR.e
		0	964.485	k.FQQAIDSR.e
		1	2676.3	k.FQQAIDSREDPVSCAFVVLMAHGR.e
		1	2692.3	k.FQQAIDSREDPVSCAFVVLMAHGR.e [1xOxidation]
		0	1730.84	r.EDPVSCAFVVLMAHGR.e
		0	1746.83	r.EDPVSCAFVVLMAHGR.e [1xOxidation]
		1	2305.15	r.EDPVSCAFVVLMAHGREGFLK.g
		1	2321.14	r.EDPVSCAFVVLMAHGREGFLK.g [1xOxidation]
		1	1438.69	r.EGFLKGEDGEMVK.l
		1	1454.68	r.EGFLKGEDGEMVK.l [1xOxidation]
		2	2724.35	r.EGFLKGEDGEMVKLENLFEALNNK.n
		2	2740.35	r.EGFLKGEDGEMVKLENLFEALNNK.n [1xOxidation]
		0	864.377	k.GEDGEMVK.l
		0	880.372	k.GEDGEMVK.l [1xOxidation]
		1	2150.04	k.GEDGEMVKLENLFEALNNK.n
		1	2166.04	k.GEDGEMVKLENLFEALNNK.n [1xOxidation]
		2	2835.38	k.GEDGEMVKLENLFEALNNKNCQALR.a
		2	2851.37	k.GEDGEMVKLENLFEALNNKNCQALR.a [1xOxidation]
		0	1304.68	k.LENLFEALNNK.n
		1	1990.02	k.LENLFEALNNKNCQALR.a
		2	2414.3	k.LENLFEALNNKNCQALRAKPK.v
		0	704.351	k.NCQALR.a
		1	1128.63	k.NCQALRAKPK.v
		2	2075.14	k.NCQALRAKPKVYIIQACR.g
		1	1389.8	r.AKPKVYIIQACR.g
		2	1860.03	r.AKPKVYIIQACRGEQR.d
		0	965.524	k.VYIIQACR.g
		1	1435.75	k.VYIIQACRGEQR.d
		1	2129.05	r.GEQRDPGETVGGDEIVMVIK.d
		1	2145.05	r.GEQRDPGETVGGDEIVMVIK.d [1xOxidation]
		0	1658.83	r.DPGETVGGDEIVMVIK.d
		0	1674.83	r.DPGETVGGDEIVMVIK.d [1xOxidation]
		0	2960.43	k.DSPQTIPTYTDALHVYSTVEGYIAYR.q		Peptide sequence containing an extra R terminal (m/z 156.1011) that has to be eliminated	2804.33	k.DSPQTIPTYTDALHVYSTVEGYIAY.	Peptide sequence corrected by eliminating R terminal (m/z 156.1011)
		0	2736.29	r.QQQQQQQQQQQQQQQQQQQQR.s		Sequence of aa that has to be eliminated from the in silico peptide list
		0	734.357	r.SLEEEK.y
		1	1514.68	r.SLEEEKYDMSGAR.l
		1	1530.67	r.SLEEEKYDMSGAR.l [1xOxidation]
		2	2469.27	r.SLEEEKYDMSGARLALILCVTK.a
		2	2485.27	r.SLEEEKYDMSGARLALILCVTK.a [1xOxidation]
		0	799.34	k.YDMSGAR.l
		0	815.335	k.YDMSGAR.l [1xOxidation]
		1	1753.93	k.YDMSGARLALILCVTK.a
		1	1769.93	k.YDMSGARLALILCVTK.a [1xOxidation]
		2	1981.07	k.YDMSGARLALILCVTKAR.e
		2	1997.07	k.YDMSGARLALILCVTKAR.e [1xOxidation]
		0	973.611	r.LALILCVTK.a
		1	1200.75	r.LALILCVTKAR.e
		2	2959.5	r.LALILCVTKAREGSEEDLDALEHMFR.q
		2	2975.5	r.LALILCVTKAREGSEEDLDALEHMFR.q [1xOxidation]
		1	2004.91	k.AREGSEEDLDALEHMFR.q
		1	2020.9	k.AREGSEEDLDALEHMFR.q [1xOxidation]
		2	2402.15	k.AREGSEEDLDALEHMFRQLR.f
		2	2418.15	k.AREGSEEDLDALEHMFRQLR.f [1xOxidation]
		0	1777.77	r.EGSEEDLDALEHMFR.q
		0	1793.76	r.EGSEEDLDALEHMFR.q [1xOxidation]
		1	2175.01	r.EGSEEDLDALEHMFRQLR.f
		1	2191.01	r.EGSEEDLDALEHMFRQLR.f [1xOxidation]
		2	2898.34	r.EGSEEDLDALEHMFRQLRFESTMK.r
		2	2914.33	r.EGSEEDLDALEHMFRQLRFESTMK.r [1xOxidation]
		2	2930.33	r.EGSEEDLDALEHMFRQLRFESTMK.r [2xOxidation]
		1	1139.59	r.QLRFESTMK.r
		1	1155.58	r.QLRFESTMK.r [1xOxidation]
		2	1295.69	r.QLRFESTMKR.d
		2	1311.68	r.QLRFESTMKR.d [1xOxidation]
		0	742.344	r.FESTMK.r
		0	758.339	r.FESTMK.r [1xOxidation]
		1	898.445	r.FESTMKR.d
		1	914.44	r.FESTMKR.d [1xOxidation]
		2	2443.14	r.FESTMKRDPTAEQFQEELEK.f
		2	2459.14	r.FESTMKRDPTAEQFQEELEK.f [1xOxidation]
		1	1719.82	k.RDPTAEQFQEELEK.f
		2	2665.29	k.RDPTAEQFQEELEKFQQAIDSR.e
		0	1563.72	r.DPTAEQFQEELEK.f
		1	2509.18	r.DPTAEQFQEELEKFQQAIDSR.e
		0	964.485	k.FQQAIDSR.e
		1	2676.3	k.FQQAIDSREDPVSCAFVVLMAHGR.e
		1	2692.3	k.FQQAIDSREDPVSCAFVVLMAHGR.e [1xOxidation]
		0	1730.84	r.EDPVSCAFVVLMAHGR.e
		0	1746.83	r.EDPVSCAFVVLMAHGR.e [1xOxidation]
		1	2305.15	r.EDPVSCAFVVLMAHGREGFLK.g
		1	2321.14	r.EDPVSCAFVVLMAHGREGFLK.g [1xOxidation]
		1	1438.69	r.EGFLKGEDGEMVK.l
		1	1454.68	r.EGFLKGEDGEMVK.l [1xOxidation]
		2	2724.35	r.EGFLKGEDGEMVKLENLFEALNNK.n
		2	2740.35	r.EGFLKGEDGEMVKLENLFEALNNK.n [1xOxidation]
		0	864.377	k.GEDGEMVK.l
		0	880.372	k.GEDGEMVK.l [1xOxidation]
		1	2150.04	k.GEDGEMVKLENLFEALNNK.n
		1	2166.04	k.GEDGEMVKLENLFEALNNK.n [1xOxidation]
		2	2835.38	k.GEDGEMVKLENLFEALNNKNCQALR.a
		2	2851.37	k.GEDGEMVKLENLFEALNNKNCQALR.a [1xOxidation]
		0	1304.68	k.LENLFEALNNK.n
		1	1990.02	k.LENLFEALNNKNCQALR.a
		2	2414.3	k.LENLFEALNNKNCQALRAKPK.v
		0	704.351	k.NCQALR.a
		1	1128.63	k.NCQALRAKPK.v
		2	2075.14	k.NCQALRAKPKVYIIQACR.g
		1	1389.8	r.AKPKVYIIQACR.g
		2	1860.03	r.AKPKVYIIQACRGEQR.d
		0	965.524	k.VYIIQACR.g
		1	1435.75	k.VYIIQACRGEQR.d
		2	2419.18	k.VYIIQACRGEQRDPGETVGGDR.q		Peptide sequence containing an extra R terminal (m/z 156.1011) that has to be eliminated	2263.08	k.VYIIQACRGEQRDPGETVGGD.	Peptide sequence corrected by eliminating R terminal (m/z 156.1011)
		1	1472.67	r.GEQRDPGETVGGDR.q			1316.57	r.GEQRDPGETVGGD.
		0	1002.45	r.DPGETVGGDR.q			846.348	r.DPGETVGGD.
		0	2736.29	r.QQQQQQQQQQQQQQQQQQQQR.k		Sequence of aa that has to be eliminated from the in silico peptide list
		1	2864.39	r.QQQQQQQQQQQQQQQQQQQQRK.d
		0	2960.43	k.DSPQTIPTYTDALHVYSTVEGYIAYR.h
		1	2066.04	r.HDQKGSCFIQTLVDVFTK.r
		2	2222.14	r.HDQKGSCFIQTLVDVFTKR.k
		0	1557.8	k.GSCFIQTLVDVFTK.r
		1	1713.9	k.GSCFIQTLVDVFTKR.k
		2	1841.99	k.GSCFIQTLVDVFTKRK.g
		2	1664.98	k.RKGHILELLTEVTR.r
		1	1508.88	r.KGHILELLTEVTR.r
		2	1664.98	r.KGHILELLTEVTRR.m
		0	1380.78	k.GHILELLTEVTR.r
		1	1536.89	k.GHILELLTEVTRR.m
		2	2722.46	k.GHILELLTEVTRRMAEAELVQEGK.a
		2	2738.45	k.GHILELLTEVTRRMAEAELVQEGK.a [1xOxidation]
		1	1360.69	r.RMAEAELVQEGK.a
		1	1376.68	r.RMAEAELVQEGK.a [1xOxidation]
		2	1587.83	r.RMAEAELVQEGKAR.k
		2	1603.82	r.RMAEAELVQEGKAR.k [1xOxidation]
		0	1204.59	r.MAEAELVQEGK.a
		0	1220.58	r.MAEAELVQEGK.a [1xOxidation]
		1	1431.73	r.MAEAELVQEGKAR.k
		1	1447.72	r.MAEAELVQEGKAR.k [1xOxidation]
		2	1559.82	r.MAEAELVQEGKARK.t
		2	1575.82	r.MAEAELVQEGKARK.t [1xOxidation]
		2	1513.84	k.ARKTNPEIQSTLR.k
		1	1286.71	r.KTNPEIQSTLR.k
		2	1414.8	r.KTNPEIQSTLRK.r
		0	1158.61	k.TNPEIQSTLR.k
		1	1286.71	k.TNPEIQSTLRK.r
		2	1442.81	k.TNPEIQSTLRKR.l
		2	976.605	r.KRLYLQR.q		Peptide sequence containing an extra R terminal (m/z 156.1011) that has to be eliminated	820.504	r.KRLYLQ.	Peptide sequence corrected by eliminating R terminal (m/z 156.1011)
		1	848.51	k.RLYLQR.q			692.409	k.RLYLQ.
		0	692.409	r.LYLQR.q			536.308	r.LYLQ.		Peptide sequence m/z lower than 600; it is excluded from the final in silico peptide list
		0	2736.29	r.QQQQQQQQQQQQQQQQQQQQR.r		Sequence of aa that has to be eliminated from the in silico peptide list
		1	2892.39	r.QQQQQQQQQQQQQQQQQQQQRR.h
		1	683.358	r.RHDQK.g
		2	2222.14	r.RHDQKGSCFIQTLVDVFTK.r
		1	2066.04	r.HDQKGSCFIQTLVDVFTK.r
		2	2222.14	r.HDQKGSCFIQTLVDVFTKR.k
		0	1557.8	k.GSCFIQTLVDVFTK.r
		1	1713.9	k.GSCFIQTLVDVFTKR.k
		2	1841.99	k.GSCFIQTLVDVFTKRK.g
		2	1664.98	k.RKGHILELLTEVTR.r
		1	1508.88	r.KGHILELLTEVTR.r
		2	1664.98	r.KGHILELLTEVTRR.m
		0	1380.78	k.GHILELLTEVTR.r
		1	1536.89	k.GHILELLTEVTRR.m
		2	2722.46	k.GHILELLTEVTRRMAEAELVQEGK.a
		2	2738.45	k.GHILELLTEVTRRMAEAELVQEGK.a [1xOxidation]
		1	1360.69	r.RMAEAELVQEGK.a
		1	1376.68	r.RMAEAELVQEGK.a [1xOxidation]
		2	1587.83	r.RMAEAELVQEGKAR.k
		2	1603.82	r.RMAEAELVQEGKAR.k [1xOxidation]
		0	1204.59	r.MAEAELVQEGK.a
		0	1220.58	r.MAEAELVQEGK.a [1xOxidation]
		1	1431.73	r.MAEAELVQEGKAR.k
		1	1447.72	r.MAEAELVQEGKAR.k [1xOxidation]
		2	1559.82	r.MAEAELVQEGKARK.t
		2	1575.82	r.MAEAELVQEGKARK.t [1xOxidation]
		2	1513.84	k.ARKTNPEIQSTLR.k
		1	1286.71	r.KTNPEIQSTLR.k
		2	1414.8	r.KTNPEIQSTLRK.r
		0	1158.61	k.TNPEIQSTLR.k
		1	1286.71	k.TNPEIQSTLRK.r
		2	1442.81	k.TNPEIQSTLRKR.l
		2	976.605	r.KRLYLQR.q		Peptide sequence containing an extra R terminal (m/z 156.1011) that has to be eliminated	820.504	r.KRLYLQ.	Peptide sequence corrected by eliminating R terminal (m/z 156.1011)
		1	848.51	k.RLYLQR.q			692.409	k.RLYLQ.
		0	692.409	r.LYLQR.q			536.308	r.LYLQ.		Peptide sequence m/z lower than 600; it is excluded from the final in silico peptide list
		0	2736.29	r.QQQQQQQQQQQQQQQQQQQQR.m		Sequence of aa that has to be eliminated from the in silico peptide list
		1	2995.43	r.QQQQQQQQQQQQQQQQQQQQRMK.a
Chromodomain-helicase-DNA-binding protein 3		1	1374.76	r.MKAADTVILWAR.s
		1	1390.75	r.MKAADTVILWAR.s [1xOxidation]
		2	1589.88	r.MKAADTVILWARSK.n
		2	1605.88	r.MKAADTVILWARSK.n [1xOxidation]
		0	1115.62	k.AADTVILWAR.s
		1	1330.75	k.AADTVILWARSK.n
		2	1957.06	k.AADTVILWARSKNDQLR.i
		1	860.458	r.SKNDQLR.i
		2	2189.09	r.SKNDQLRISFPPGLCWGDR.m
		0	645.332	k.NDQLR.i
		1	1973.96	k.NDQLRISFPPGLCWGDR.m
		2	2445.18	k.NDQLRISFPPGLCWGDRMPDK.d
		2	2461.18	k.NDQLRISFPPGLCWGDRMPDK.d [1xOxidation]
		0	1347.65	r.ISFPPGLCWGDR.m
		1	1818.87	r.ISFPPGLCWGDRMPDK.d
		1	1834.86	r.ISFPPGLCWGDRMPDK.d [1xOxidation]
		2	2318.11	r.ISFPPGLCWGDRMPDKDDIR.l
		2	2334.1	r.ISFPPGLCWGDRMPDKDDIR.l [1xOxidation]
		1	989.472	r.MPDKDDIR.l
		1	1005.47	r.MPDKDDIR.l [1xOxidation]
		2	1868.03	r.MPDKDDIRLLPSALGVK.k
		2	1884.03	r.MPDKDDIRLLPSALGVK.k [1xOxidation]
		1	1396.82	k.DDIRLLPSALGVK.k
		2	1524.91	k.DDIRLLPSALGVKK.r
		0	897.577	r.LLPSALGVK.k
		1	1025.67	r.LLPSALGVKK.r
		2	1181.77	r.LLPSALGVKKR.k
		2	685.436	r.GPKKQK.e
		2	1309.77	k.KQKENKPGKPR.k
		1	1181.67	k.QKENKPGKPR.k
		2	1309.77	k.QKENKPGKPRK.r
		0	925.521	k.ENKPGKPR.k
		1	1053.62	k.ENKPGKPRK.r
		2	1209.72	k.ENKPGKPRKR.k
		2	1468.67	k.KRDSEEEFGSER.d
		1	1340.57	k.RDSEEEFGSER.d
		2	1903.81	k.RDSEEEFGSERDEYR.e
		0	1184.47	r.DSEEEFGSER.d
		1	1747.7	r.DSEEEFGSERDEYR.e
		2	2004.84	r.DSEEEFGSERDEYREK.s
		1	839.389	r.DEYREK.s
		2	2160.94	r.DEYREKSESGGSEYGTGPGR.k
		1	1597.71	r.EKSESGGSEYGTGPGR.k
		2	1725.8	r.EKSESGGSEYGTGPGRK.r
		0	1340.57	k.SESGGSEYGTGPGR.k
		1	1468.67	k.SESGGSEYGTGPGRK.r
		2	1624.77	k.SESGGSEYGTGPGRKR.r
		2	697.41	r.KHREK.k
		2	697.41	k.HREKK.e
		2	661.388	r.EKKEK.k
		2	633.393	k.EKKTK.r
		2	1003.52	r.KKGEGDGGQK.q
		1	875.422	k.KGEGDGGQK.q
		2	1487.74	k.KGEGDGGQKQVEQK.s
		0	747.327	k.GEGDGGQK.q
		1	1359.65	k.GEGDGGQKQVEQK.s
		0	631.341	k.QVEQK.s
		0	1408.78	k.AFSQFMRPLIAK.k
		0	1424.77	k.AFSQFMRPLIAK.k [1xOxidation]
		1	1536.87	k.AFSQFMRPLIAKK.n
		1	1552.87	k.AFSQFMRPLIAKK.n [1xOxidation]
		2	1876.06	k.AFSQFMRPLIAKKNPK.i
		2	1892.06	k.AFSQFMRPLIAKKNPK.i [1xOxidation]
		2	1042.61	k.KNPKIPMSK.m
		2	1058.6	k.KNPKIPMSK.m [1xOxidation]
		1	914.513	k.NPKIPMSK.m
		1	930.508	k.NPKIPMSK.m [1xOxidation]
		2	1759.96	k.NPKIPMSKMMTILGAK.w
		2	1775.96	k.NPKIPMSKMMTILGAK.w [1xOxidation]
		2	1791.95	k.NPKIPMSKMMTILGAK.w [2xOxidation]
		2	1807.95	k.NPKIPMSKMMTILGAK.w [3xOxidation]
		1	1420.77	k.IPMSKMMTILGAK.w
		1	1436.77	k.IPMSKMMTILGAK.w [1xOxidation]
		1	1452.76	k.IPMSKMMTILGAK.w [2xOxidation]
		1	1468.76	k.IPMSKMMTILGAK.w [3xOxidation]
		2	1762.95	k.IPMSKMMTILGAKWR.e
		2	1778.95	k.IPMSKMMTILGAKWR.e [1xOxidation]
		2	1794.94	k.IPMSKMMTILGAKWR.e [2xOxidation]
		2	1810.94	k.IPMSKMMTILGAKWR.e [3xOxidation]
		0	864.468	k.MMTILGAK.w
		0	880.463	k.MMTILGAK.w [1xOxidation]
		0	896.458	k.MMTILGAK.w [2xOxidation]
		1	1206.65	k.MMTILGAKWR.e
		1	1222.64	k.MMTILGAKWR.e [1xOxidation]
		1	1238.64	k.MMTILGAKWR.e [2xOxidation]
		2	2241.13	k.MMTILGAKWREFSANNPFK.g
		2	2257.13	k.MMTILGAKWREFSANNPFK.g [1xOxidation]
		2	2273.12	k.MMTILGAKWREFSANNPFK.g [2xOxidation]
		1	1395.68	k.WREFSANNPFK.g
		0	1053.5	r.EFSANNPFK.g
		2	603.394	r.RAKTK.e
		2	761.452	r.AKTKEGK.g
		2	1038.57	k.TKEGKGPGHK.r
		1	809.426	k.EGKGPGHK.r
		2	965.528	k.EGKGPGHKR.r
		1	651.369	k.GPGHKR.r
		2	807.47	k.GPGHKRR.s
		2	730.432	r.RSKSPR.v
		2	1098.6	r.SKSPRVPDGR.k
		1	883.474	k.SPRVPDGR.k
		2	1011.57	k.SPRVPDGRK.k
		1	671.384	r.VPDGRK.k
		2	799.479	r.VPDGRKK.l
		2	601.414	k.KLRGK.k
		2	601.414	k.LRGKK.m
		2	872.539	r.GKKMAPLK.i
		2	888.534	r.GKKMAPLK.i [1xOxidation]
		1	687.422	k.KMAPLK.i
		1	703.417	k.KMAPLK.i [1xOxidation]
		2	928.601	k.KMAPLKIK.l
		2	944.596	k.KMAPLKIK.l [1xOxidation]
		1	800.506	k.MAPLKIK.l
		1	816.501	k.MAPLKIK.l [1xOxidation]
		2	1438.92	k.MAPLKIKLGLLGGK.r
		2	1454.91	k.MAPLKIKLGLLGGK.r [1xOxidation]
		1	898.608	k.IKLGLLGGK.r
		2	1054.71	k.IKLGLLGGKR.k
		0	657.429	k.LGLLGGK.r
		1	813.53	k.LGLLGGKR.k
		2	941.625	k.LGLLGGKRK.k
		2	617.434	r.TKKLK.r
		2	939.596	k.LKRGRPGR.k
		1	698.417	k.RGRPGR.k
		2	826.512	k.RGRPGRK.k
		1	670.411	r.GRPGRK.k
		2	798.506	r.GRPGRKK.k
		0	1543.76	r.AYHLVCLDPELDR.a
		1	2026.01	r.AYHLVCLDPELDRAPEGK.w
		2	2996.39	r.AYHLVCLDPELDRAPEGKWSCPHCEK.e
		1	1471.65	r.APEGKWSCPHCEK.e
		2	2399.09	r.APEGKWSCPHCEKEGVQWEAK.e
		0	989.397	k.WSCPHCEK.e
		1	1916.84	k.WSCPHCEKEGVQWEAK.e
		0	946.463	k.EGVQWEAK.e
		1	2900.18	k.EGVQWEAKEEEEEYEEEGEEEGEK.e
		0	1972.73	k.EEEEEYEEEGEEEGEK.e
		0	1455.52	k.EEEDDHMEYCR.v
		0	1471.51	k.EEEDDHMEYCR.v [1xOxidation]
		1	1785.69	k.EEEDDHMEYCRVCK.d
		1	1801.68	k.EEEDDHMEYCRVCK.d [1xOxidation]
		0	763.384	r.CTCPVLK.g
		1	976.507	r.CTCPVLKGR.v
		2	1331.73	r.CTCPVLKGRVQK.i
		2	1292.77	k.GRVQKILHWR.w
		1	1079.65	r.VQKILHWR.w
		0	724.425	k.ILHWR.w
		1	1041.54	r.SEREFFVK.w
		2	2645.28	r.SEREFFVKWVGLSYWHCSWAK.e
		0	669.361	r.EFFVK.w
		1	2273.1	r.EFFVKWVGLSYWHCSWAK.e
		0	1622.76	k.WVGLSYWHCSWAK.e
		0	1690.9	k.ELQLEIFHLVMYR.n
		0	1706.89	k.ELQLEIFHLVMYR.n [1xOxidation]
		1	2252.16	k.ELQLEIFHLVMYRNYQR.k
		1	2268.16	k.ELQLEIFHLVMYRNYQR.k [1xOxidation]
		2	2380.26	k.ELQLEIFHLVMYRNYQRK.n
		2	2396.25	k.ELQLEIFHLVMYRNYQRK.n [1xOxidation]
		1	708.379	r.NYQRK.n
		2	2740.18	r.NYQRKNDMDEPPPLDYGSGEDDGK.s
		2	2756.17	r.NYQRKNDMDEPPPLDYGSGEDDGK.s [1xOxidation]
		1	2178.91	r.KNDMDEPPPLDYGSGEDDGK.s
		1	2194.91	r.KNDMDEPPPLDYGSGEDDGK.s [1xOxidation]
		2	2509.07	r.KNDMDEPPPLDYGSGEDDGKSDK.r
		2	2525.06	r.KNDMDEPPPLDYGSGEDDGKSDK.r [1xOxidation]
		0	2050.82	k.NDMDEPPPLDYGSGEDDGK.s
		0	2066.81	k.NDMDEPPPLDYGSGEDDGK.s [1xOxidation]
		1	2380.97	k.NDMDEPPPLDYGSGEDDGKSDK.r
		1	2396.97	k.NDMDEPPPLDYGSGEDDGKSDK.r [1xOxidation]
		2	2537.07	k.NDMDEPPPLDYGSGEDDGKSDKR.k
		2	2553.07	k.NDMDEPPPLDYGSGEDDGKSDKR.k [1xOxidation]
		2	633.368	k.SDKRK.v
		2	1603.78	r.KVKDPHYAEMEEK.y
		2	1619.77	r.KVKDPHYAEMEEK.y [1xOxidation]
		1	1475.68	k.VKDPHYAEMEEK.y
		1	1491.68	k.VKDPHYAEMEEK.y [1xOxidation]
		2	1957.91	k.VKDPHYAEMEEKYYR.f
		2	1973.91	k.VKDPHYAEMEEKYYR.f [1xOxidation]
		0	1248.52	k.DPHYAEMEEK.y
		0	1264.52	k.DPHYAEMEEK.y [1xOxidation]
		1	1730.75	k.DPHYAEMEEKYYR.f
		1	1746.74	k.DPHYAEMEEKYYR.f [1xOxidation]
		1	1983.01	k.YYRFGIKPEWMTVHR.i
		1	1999	k.YYRFGIKPEWMTVHR.i [1xOxidation]
		2	2889.5	k.YYRFGIKPEWMTVHRIINHSVDK.k
		2	2905.49	k.YYRFGIKPEWMTVHRIINHSVDK.k [1xOxidation]
		0	1500.78	r.FGIKPEWMTVHR.i
		0	1516.77	r.FGIKPEWMTVHR.i [1xOxidation]
		1	2407.27	r.FGIKPEWMTVHRIINHSVDK.k
		1	2423.27	r.FGIKPEWMTVHRIINHSVDK.k [1xOxidation]
		2	2535.37	r.FGIKPEWMTVHRIINHSVDKK.g
		2	2551.36	r.FGIKPEWMTVHRIINHSVDKK.g [1xOxidation]
		0	925.51	r.IINHSVDK.k
		1	1053.61	r.IINHSVDKK.g
		2	2028.1	r.IINHSVDKKGNYHYLVK.w
		1	1121.61	k.KGNYHYLVK.w
		2	1463.79	k.KGNYHYLVKWR.d
		0	993.515	k.GNYHYLVK.w
		1	1335.7	k.GNYHYLVKWR.d
		0	2897.21	r.DLPYDQSTWEEDEMNIPEYEEHK.q
		0	2913.2	r.DLPYDQSTWEEDEMNIPEYEEHK.q [1xOxidation]
		0	739.352	k.QSYWR.h
		1	1032.51	k.QSYWRHR.e
		2	2369.16	k.QSYWRHRELIMGEDPAQPR.k
		2	2385.15	k.QSYWRHRELIMGEDPAQPR.k [1xOxidation]
		1	1648.82	r.HRELIMGEDPAQPR.k
		1	1664.82	r.HRELIMGEDPAQPR.k [1xOxidation]
		2	1776.92	r.HRELIMGEDPAQPRK.y
		2	1792.91	r.HRELIMGEDPAQPRK.y [1xOxidation]
		0	1355.66	r.ELIMGEDPAQPR.k
		0	1371.66	r.ELIMGEDPAQPR.k [1xOxidation]
		1	1483.76	r.ELIMGEDPAQPRK.y
		1	1499.75	r.ELIMGEDPAQPRK.y [1xOxidation]
		2	1774.92	r.ELIMGEDPAQPRKYK.k
		2	1790.91	r.ELIMGEDPAQPRKYK.k [1xOxidation]
		2	2095.07	k.KKELQGDGPPSSPTNDPTVK.y
		1	1966.97	k.KELQGDGPPSSPTNDPTVK.y
		2	2741.34	k.KELQGDGPPSSPTNDPTVKYETQPR.f
		0	1838.88	k.ELQGDGPPSSPTNDPTVK.y
		1	2613.24	k.ELQGDGPPSSPTNDPTVKYETQPR.f
		0	793.384	k.YETQPR.f
		0	2421.24	r.FITATGGTLHMYQLEGLNWLR.f
		0	2437.23	r.FITATGGTLHMYQLEGLNWLR.f [1xOxidation]
		0	2039.97	r.FSWAQGTDTILADEMGLGK.t
		0	2055.97	r.FSWAQGTDTILADEMGLGK.t [1xOxidation]
		0	1588.9	k.TIQTIVFLYSLYK.e
		1	2141.16	k.TIQTIVFLYSLYKEGHTK.g
		1	2452.3	k.EGHTKGPFLVSAPLSTIINWER.e
		0	1900.03	k.GPFLVSAPLSTIINWER.e
		1	2917.51	k.GPFLVSAPLSTIINWEREFQMWAPK.f
		1	2933.5	k.GPFLVSAPLSTIINWEREFQMWAPK.f [1xOxidation]
		0	1036.49	r.EFQMWAPK.f
		0	1052.49	r.EFQMWAPK.f [1xOxidation]
		1	2210.06	r.EFQMWAPKFYVVTYTGDK.d
		1	2226.06	r.EFQMWAPKFYVVTYTGDK.d [1xOxidation]
		2	2568.22	r.EFQMWAPKFYVVTYTGDKDSR.a
		2	2584.22	r.EFQMWAPKFYVVTYTGDKDSR.a [1xOxidation]
		0	1192.59	k.FYVVTYTGDK.d
		1	1550.75	k.FYVVTYTGDKDSR.a
		2	2004.05	k.FYVVTYTGDKDSRAIIR.e
		1	830.484	k.DSRAIIR.e
		2	2254.11	k.DSRAIIRENEFSFEDNAIK.g
		1	1895.95	r.AIIRENEFSFEDNAIK.g
		2	2138.09	r.AIIRENEFSFEDNAIKGGK.k
		0	1442.64	r.ENEFSFEDNAIK.g
		1	1684.78	r.ENEFSFEDNAIKGGK.k
		2	1812.88	r.ENEFSFEDNAIKGGKK.a
		2	735.451	k.GGKKAFK.m
		2	752.449	k.KAFKMK.r
		2	768.444	k.KAFKMK.r [1xOxidation]
		1	624.354	k.AFKMK.r
		1	640.349	k.AFKMK.r [1xOxidation]
		2	780.455	k.AFKMKR.e
		2	796.45	k.AFKMKR.e [1xOxidation]
		2	989.556	k.MKREAQVK.f
		2	1005.55	k.MKREAQVK.f [1xOxidation]
		1	730.421	k.REAQVK.f
		0	2460.35	k.FHVLLTSYELITIDQAALGSIR.w
		0	1298.63	r.WACLVVDEAHR.l
		1	1539.81	r.WACLVVDEAHRLK.n
		2	2111.08	r.WACLVVDEAHRLKNNQSK.f
		1	831.468	r.LKNNQSK.f
		2	1281.71	r.LKNNQSKFFR.v
		1	1040.53	k.NNQSKFFR.v
		2	1714.9	k.NNQSKFFRVLNGYK.i
		1	1143.63	k.FFRVLNGYK.i
		2	1636.9	k.FFRVLNGYKIDHK.l
		0	693.393	r.VLNGYK.i
		1	1186.66	r.VLNGYKIDHK.l
		0	1872.9	r.FNNLEGFLEEFADISK.e
		1	2486.21	r.FNNLEGFLEEFADISKEDQIK.k
		2	2614.3	r.FNNLEGFLEEFADISKEDQIKK.l
		0	632.325	k.EDQIK.k
		1	760.42	k.EDQIKK.l
		2	2043.12	k.EDQIKKLHDLLGPHMLR.r
		2	2059.11	k.EDQIKKLHDLLGPHMLR.r [1xOxidation]
		1	1429.81	k.KLHDLLGPHMLR.r
		1	1445.8	k.KLHDLLGPHMLR.r [1xOxidation]
		2	1585.91	k.KLHDLLGPHMLRR.l
		2	1601.91	k.KLHDLLGPHMLRR.l [1xOxidation]
		0	1301.71	k.LHDLLGPHMLR.r
		0	1317.71	k.LHDLLGPHMLR.r [1xOxidation]
		1	1457.82	k.LHDLLGPHMLRR.l
		1	1473.81	k.LHDLLGPHMLRR.l [1xOxidation]
		2	1698.99	k.LHDLLGPHMLRRLK.a
		2	1714.99	k.LHDLLGPHMLRRLK.a [1xOxidation]
		2	976.594	r.RLKADVFK.n
		1	820.493	r.LKADVFK.n
		2	1361.76	r.LKADVFKNMPAK.t
		2	1377.76	r.LKADVFKNMPAK.t [1xOxidation]
		1	1120.58	k.ADVFKNMPAK.t
		1	1136.58	k.ADVFKNMPAK.t [1xOxidation]
		2	1832.01	k.ADVFKNMPAKTELIVR.v
		2	1848	k.ADVFKNMPAKTELIVR.v [1xOxidation]
		1	1271.71	k.NMPAKTELIVR.v
		1	1287.71	k.NMPAKTELIVR.v [1xOxidation]
		2	2184.19	k.NMPAKTELIVRVELSPMQK.k
		2	2200.18	k.NMPAKTELIVRVELSPMQK.k [1xOxidation]
		2	2216.18	k.NMPAKTELIVRVELSPMQK.k [2xOxidation]
		0	730.446	k.TELIVR.v
		1	1642.92	k.TELIVRVELSPMQK.k
		1	1658.91	k.TELIVRVELSPMQK.k [1xOxidation]
		2	1771.01	k.TELIVRVELSPMQKK.y
		2	1787.01	k.TELIVRVELSPMQKK.y [1xOxidation]
		0	931.492	r.VELSPMQK.k
		0	947.487	r.VELSPMQK.k [1xOxidation]
		1	1059.59	r.VELSPMQKK.y
		1	1075.58	r.VELSPMQKK.y [1xOxidation]
		2	1513.81	r.VELSPMQKKYYK.y
		2	1529.8	r.VELSPMQKKYYK.y [1xOxidation]
		1	601.334	k.KYYK.y
		2	1247.71	k.KYYKYILTR.n
		1	1119.62	k.YYKYILTR.n
		2	2051.07	k.YYKYILTRNFEALNSR.g
		0	665.398	k.YILTR.n
		1	1596.85	k.YILTRNFEALNSR.g
		0	950.469	r.NFEALNSR.g
		1	2621.32	r.NFEALNSRGGGNQVSLLNIMMDLK.k
		1	2637.31	r.NFEALNSRGGGNQVSLLNIMMDLK.k [1xOxidation]
		1	2653.31	r.NFEALNSRGGGNQVSLLNIMMDLK.k [2xOxidation]
		2	2749.41	r.NFEALNSRGGGNQVSLLNIMMDLKK.c
		2	2765.41	r.NFEALNSRGGGNQVSLLNIMMDLKK.c [1xOxidation]
		2	2781.4	r.NFEALNSRGGGNQVSLLNIMMDLKK.c [2xOxidation]
		0	1689.87	r.GGGNQVSLLNIMMDLK.k
		0	1705.86	r.GGGNQVSLLNIMMDLK.k [1xOxidation]
		0	1721.86	r.GGGNQVSLLNIMMDLK.k [2xOxidation]
		1	1817.96	r.GGGNQVSLLNIMMDLKK.c
		1	1833.96	r.GGGNQVSLLNIMMDLKK.c [1xOxidation]
		1	1849.95	r.GGGNQVSLLNIMMDLKK.c [2xOxidation]
		1	2034.96	k.KCCNHPYLFPVAAMESPK.l
		1	2050.95	k.KCCNHPYLFPVAAMESPK.l [1xOxidation]
		0	1906.86	k.CCNHPYLFPVAAMESPK.l
		0	1922.86	k.CCNHPYLFPVAAMESPK.l [1xOxidation]
		0	1275.69	k.LPSGAYEGGALIK.s
		1	1634.87	k.LPSGAYEGGALIKSSGK.l
		2	2361.32	k.LPSGAYEGGALIKSSGKLMLLQK.m
		2	2377.32	k.LPSGAYEGGALIKSSGKLMLLQK.m [1xOxidation]
		1	1104.64	k.SSGKLMLLQK.m
		1	1120.64	k.SSGKLMLLQK.m [1xOxidation]
		2	1504.87	k.SSGKLMLLQKMLR.k
		2	1520.87	k.SSGKLMLLQKMLR.k [1xOxidation]
		2	1536.86	k.SSGKLMLLQKMLR.k [2xOxidation]
		0	745.464	k.LMLLQK.m
		0	761.459	k.LMLLQK.m [1xOxidation]
		1	1145.69	k.LMLLQKMLR.k
		1	1161.68	k.LMLLQKMLR.k [1xOxidation]
		1	1177.68	k.LMLLQKMLR.k [2xOxidation]
		2	1273.78	k.LMLLQKMLRK.l
		2	1289.78	k.LMLLQKMLRK.l [1xOxidation]
		2	1305.77	k.LMLLQKMLRK.l [2xOxidation]
		2	788.518	k.MLRKLK.e
		2	804.512	k.MLRKLK.e [1xOxidation]
		2	995.574	r.KLKEQGHR.v
		1	867.48	k.LKEQGHR.v
		2	1915.06	k.LKEQGHRVLIFSQMTK.m
		2	1931.05	k.LKEQGHRVLIFSQMTK.m [1xOxidation]
		0	626.301	k.EQGHR.v
		1	1673.88	k.EQGHRVLIFSQMTK.m
		1	1689.87	k.EQGHRVLIFSQMTK.m [1xOxidation]
		0	1066.6	r.VLIFSQMTK.m
		0	1082.59	r.VLIFSQMTK.m [1xOxidation]
		1	2911.45	r.VLIFSQMTKMLDLLEDFLDYEGYK.y
		1	2927.45	r.VLIFSQMTKMLDLLEDFLDYEGYK.y [1xOxidation]
		1	2943.44	r.VLIFSQMTKMLDLLEDFLDYEGYK.y [2xOxidation]
		0	1863.87	k.MLDLLEDFLDYEGYK.y
		0	1879.87	k.MLDLLEDFLDYEGYK.y [1xOxidation]
		1	2312.08	k.MLDLLEDFLDYEGYKYER.i
		1	2328.07	k.MLDLLEDFLDYEGYKYER.i [1xOxidation]
		1	1420.75	k.YERIDGGITGALR.q
		2	2133.1	k.YERIDGGITGALRQEAIDR.f
		0	972.547	r.IDGGITGALR.q
		1	1684.9	r.IDGGITGALRQEAIDR.f
		0	731.368	r.QEAIDR.f
		1	2512.24	r.QEAIDRFNAPGAQQFCFLLSTR.a
		0	1799.89	r.FNAPGAQQFCFLLSTR.a
		1	994.554	r.AHRIGQANK.v
		2	1656.91	r.AHRIGQANKVMIYR.f
		2	1672.91	r.AHRIGQANKVMIYR.f [1xOxidation]
		0	630.357	r.IGQANK.v
		1	1292.71	r.IGQANKVMIYR.f
		1	1308.71	r.IGQANKVMIYR.f [1xOxidation]
		2	1796	r.IGQANKVMIYRFVTR.a
		2	1811.99	r.IGQANKVMIYRFVTR.a [1xOxidation]
		0	681.375	k.VMIYR.f
		0	697.37	k.VMIYR.f [1xOxidation]
		1	1184.66	k.VMIYRFVTR.a
		1	1200.66	k.VMIYRFVTR.a [1xOxidation]
		2	1855.98	k.VMIYRFVTRASVEER.i
		2	1871.98	k.VMIYRFVTRASVEER.i [1xOxidation]
		1	1193.63	r.FVTRASVEER.i
		2	1834.02	r.FVTRASVEERITQVAK.r
		0	690.342	r.ASVEER.i
		1	1330.73	r.ASVEERITQVAK.r
		2	1486.83	r.ASVEERITQVAKR.k
		0	659.409	r.ITQVAK.r
		1	815.51	r.ITQVAKR.k
		2	943.605	r.ITQVAKRK.m
		2	1923.11	k.RKMMLTHLVVRPGLGSK.a
		2	1939.11	k.RKMMLTHLVVRPGLGSK.a [1xOxidation]
		2	1955.1	k.RKMMLTHLVVRPGLGSK.a [2xOxidation]
		1	1767.01	r.KMMLTHLVVRPGLGSK.a
		1	1783.01	r.KMMLTHLVVRPGLGSK.a [1xOxidation]
		1	1799	r.KMMLTHLVVRPGLGSK.a [2xOxidation]
		2	2328.27	r.KMMLTHLVVRPGLGSKAGSMSK.q
		2	2344.27	r.KMMLTHLVVRPGLGSKAGSMSK.q [1xOxidation]
		2	2360.26	r.KMMLTHLVVRPGLGSKAGSMSK.q [2xOxidation]
		2	2376.26	r.KMMLTHLVVRPGLGSKAGSMSK.q [3xOxidation]
		0	1638.92	k.MMLTHLVVRPGLGSK.a
		0	1654.91	k.MMLTHLVVRPGLGSK.a [1xOxidation]
		0	1670.91	k.MMLTHLVVRPGLGSK.a [2xOxidation]
		1	2200.18	k.MMLTHLVVRPGLGSKAGSMSK.q
		1	2216.17	k.MMLTHLVVRPGLGSKAGSMSK.q [1xOxidation]
		1	2232.17	k.MMLTHLVVRPGLGSKAGSMSK.q [2xOxidation]
		1	2248.16	k.MMLTHLVVRPGLGSKAGSMSK.q [3xOxidation]
		1	1534.78	k.AGSMSKQELDDILK.f
		1	1550.77	k.AGSMSKQELDDILK.f [1xOxidation]
		2	2486.25	k.AGSMSKQELDDILKFGTEELFK.d
		2	2502.24	k.AGSMSKQELDDILKFGTEELFK.d [1xOxidation]
		0	973.52	k.QELDDILK.f
		1	1924.99	k.QELDDILKFGTEELFK.d
		2	2840.35	k.QELDDILKFGTEELFKDENEGENK.e
		0	970.488	k.FGTEELFK.d
		1	1885.85	k.FGTEELFKDENEGENK.e
		0	934.375	k.DENEGENK.e
		1	2763.2	k.DENEGENKEEDSSVIHYDNEAIAR.l
		0	1847.84	k.EEDSSVIHYDNEAIAR.l
		1	2345.14	k.EEDSSVIHYDNEAIARLLDR.n
		1	2946.34	r.LLDRNQDATEDTDVQNMNEYLSSFK.v
		1	2962.34	r.LLDRNQDATEDTDVQNMNEYLSSFK.v [1xOxidation]
		0	2449.05	r.NQDATEDTDVQNMNEYLSSFK.v
		0	2465.04	r.NQDATEDTDVQNMNEYLSSFK.v [1xOxidation]
		0	834.483	k.VAQYVVR.e
		1	1335.69	k.VAQYVVREEDK.i
		2	2105.09	k.VAQYVVREEDKIEEIER.e
		1	1289.62	r.EEDKIEEIER.e
		2	1772.93	r.EEDKIEEIEREIIK.q
		0	788.415	k.IEEIER.e
		1	1271.72	k.IEEIEREIIK.q
		2	2804.36	k.IEEIEREIIKQEENVDPDYWEK.l
		1	2034.97	r.EIIKQEENVDPDYWEK.l
		2	2417.23	r.EIIKQEENVDPDYWEKLLR.h
		0	1551.66	k.QEENVDPDYWEK.l
		1	1933.93	k.QEENVDPDYWEKLLR.h
		1	1935.98	k.LLRHHYEQQQEDLAR.n
		2	2348.22	k.LLRHHYEQQQEDLARNLGK.g
		0	1553.71	r.HHYEQQQEDLAR.n
		1	1965.95	r.HHYEQQQEDLARNLGK.g
		2	2151.07	r.HHYEQQQEDLARNLGKGK.r
		1	616.378	r.NLGKGK.r
		2	772.479	r.NLGKGKR.v
		2	615.405	k.GKRVR.k
		2	674.406	r.RQSKR.q
		2	915.548	r.QSKRQLR.n
		2	943.543	k.RQLRNEK.d
		1	787.442	r.QLRNEK.d
		2	1888.11	r.QLRNEKDKPLPPLLAR.v
		1	1490.87	r.NEKDKPLPPLLAR.v
		2	2847.58	r.NEKDKPLPPLLARVGGNIEVLGFNTR.q
		0	1119.69	k.DKPLPPLLAR.v
		1	2476.4	k.DKPLPPLLARVGGNIEVLGFNTR.q
		2	2760.56	k.DKPLPPLLARVGGNIEVLGFNTRQR.k
		0	1375.73	r.VGGNIEVLGFNTR.q
		1	1659.89	r.VGGNIEVLGFNTRQR.k
		2	1787.99	r.VGGNIEVLGFNTRQRK.a
		2	1333.75	r.QRKAFLNAVMR.w
		2	1349.75	r.QRKAFLNAVMR.w [1xOxidation]
		1	1049.59	r.KAFLNAVMR.w
		1	1065.59	r.KAFLNAVMR.w [1xOxidation]
		2	2963.52	r.KAFLNAVMRWGMPPQDAFTTQWLVR.d
		2	2979.51	r.KAFLNAVMRWGMPPQDAFTTQWLVR.d [1xOxidation]
		2	2995.51	r.KAFLNAVMRWGMPPQDAFTTQWLVR.d [2xOxidation]
		0	921.497	k.AFLNAVMR.w
		0	937.492	k.AFLNAVMR.w [1xOxidation]
		1	2835.42	k.AFLNAVMRWGMPPQDAFTTQWLVR.d
		1	2851.42	k.AFLNAVMRWGMPPQDAFTTQWLVR.d [1xOxidation]
		1	2867.41	k.AFLNAVMRWGMPPQDAFTTQWLVR.d [2xOxidation]
		0	1932.94	r.WGMPPQDAFTTQWLVR.d
		0	1948.94	r.WGMPPQDAFTTQWLVR.d [1xOxidation]
		1	2317.15	r.WGMPPQDAFTTQWLVRDLR.g
		1	2333.15	r.WGMPPQDAFTTQWLVRDLR.g [1xOxidation]
		2	2502.27	r.WGMPPQDAFTTQWLVRDLRGK.t
		2	2518.27	r.WGMPPQDAFTTQWLVRDLRGK.t [1xOxidation]
		2	946.532	r.DLRGKTEK.e
		2	966.525	r.GKTEKEFK.a
		1	781.409	k.TEKEFK.a
		2	1748.9	k.TEKEFKAYVSLFMR.h
		2	1764.9	k.TEKEFKAYVSLFMR.h [1xOxidation]
		1	1390.72	k.EFKAYVSLFMR.h
		1	1406.71	k.EFKAYVSLFMR.h [1xOxidation]
		0	986.513	k.AYVSLFMR.h
		0	1002.51	k.AYVSLFMR.h [1xOxidation]
		1	2925.37	k.AYVSLFMRHLCEPGADGSETFADGVPR.e
		1	2941.36	k.AYVSLFMRHLCEPGADGSETFADGVPR.e [1xOxidation]
		0	1957.87	r.HLCEPGADGSETFADGVPR.e
		1	2500.15	r.HLCEPGADGSETFADGVPREGLSR.q
		1	1286.72	r.EGLSRQQVLTR.i
		2	2114.21	r.EGLSRQQVLTRIGVMSLVK.k
		2	2130.21	r.EGLSRQQVLTRIGVMSLVK.k [1xOxidation]
		0	744.436	r.QQVLTR.i
		1	1571.93	r.QQVLTRIGVMSLVK.k
		1	1587.93	r.QQVLTRIGVMSLVK.k [1xOxidation]
		2	1700.03	r.QQVLTRIGVMSLVKK.k
		2	1716.02	r.QQVLTRIGVMSLVKK.k [1xOxidation]
		0	846.512	r.IGVMSLVK.k
		0	862.507	r.IGVMSLVK.k [1xOxidation]
		1	974.607	r.IGVMSLVKK.k
		1	990.602	r.IGVMSLVKK.k [1xOxidation]
		2	1102.7	r.IGVMSLVKKK.v
		2	1118.7	r.IGVMSLVKKK.v [1xOxidation]
		2	1484.8	k.KKVQEFEHINGR.w
		1	1356.7	k.KVQEFEHINGR.w
		0	1228.61	k.VQEFEHINGR.w
		1	2900.33	k.VQEFEHINGRWSMPELMPDPSADSK.r
		1	2916.33	k.VQEFEHINGRWSMPELMPDPSADSK.r [1xOxidation]
		1	2932.32	k.VQEFEHINGRWSMPELMPDPSADSK.r [2xOxidation]
		0	1690.75	r.WSMPELMPDPSADSK.r
		0	1706.74	r.WSMPELMPDPSADSK.r [1xOxidation]
		0	1722.73	r.WSMPELMPDPSADSK.r [2xOxidation]
		1	1846.85	r.WSMPELMPDPSADSKR.s
		1	1862.84	r.WSMPELMPDPSADSKR.s [1xOxidation]
		1	1878.84	r.WSMPELMPDPSADSKR.s [2xOxidation]
		2	2177.01	r.WSMPELMPDPSADSKRSSR.a
		2	2193.01	r.WSMPELMPDPSADSKRSSR.a [1xOxidation]
		2	2209	r.WSMPELMPDPSADSKRSSR.a [2xOxidation]
		2	1076.58	k.RSSRASSPTK.t
		1	920.48	r.SSRASSPTK.t
		0	2658.26	k.TSPTTPEASATNSPCTSKPATPAPSEK.g
		1	1099.61	k.GEGIRTPLEK.e
		2	2540.25	k.GEGIRTPLEKEEAENQEEKPEK.n
		1	2027.98	r.TPLEKEEAENQEEKPEK.n
		2	2385.15	r.TPLEKEEAENQEEKPEKNSR.i
		0	1459.65	k.EEAENQEEKPEK.n
		1	1816.83	k.EEAENQEEKPEKNSR.i
		2	2244.07	k.EEAENQEEKPEKNSRIGEK.m
		1	803.437	k.NSRIGEK.m
		2	2542.22	k.NSRIGEKMETEADAPSPAPSLGER.l
		2	2558.22	k.NSRIGEKMETEADAPSPAPSLGER.l [1xOxidation]
		1	2185.04	r.IGEKMETEADAPSPAPSLGER.l
		1	2201.04	r.IGEKMETEADAPSPAPSLGER.l [1xOxidation]
		2	2680.32	r.IGEKMETEADAPSPAPSLGERLEPR.k
		2	2696.32	r.IGEKMETEADAPSPAPSLGERLEPR.k [1xOxidation]
		0	1757.8	k.METEADAPSPAPSLGER.l
		0	1773.8	k.METEADAPSPAPSLGER.l [1xOxidation]
		1	2253.08	k.METEADAPSPAPSLGERLEPR.k
		1	2269.08	k.METEADAPSPAPSLGERLEPR.k [1xOxidation]
		2	2381.18	k.METEADAPSPAPSLGERLEPRK.i
		2	2397.17	k.METEADAPSPAPSLGERLEPRK.i [1xOxidation]
		1	642.393	r.LEPRK.i
		2	2933.47	r.LEPRKIPLEDEVPGVPGEMEPEPGYR.g
		2	2949.47	r.LEPRKIPLEDEVPGVPGEMEPEPGYR.g [1xOxidation]
		1	2438.19	r.KIPLEDEVPGVPGEMEPEPGYR.g
		1	2454.19	r.KIPLEDEVPGVPGEMEPEPGYR.g [1xOxidation]
		2	2766.34	r.KIPLEDEVPGVPGEMEPEPGYRGDR.e
		2	2782.34	r.KIPLEDEVPGVPGEMEPEPGYRGDR.e [1xOxidation]
		0	2310.1	k.IPLEDEVPGVPGEMEPEPGYR.g
		0	2326.09	k.IPLEDEVPGVPGEMEPEPGYR.g [1xOxidation]
		1	2638.25	k.IPLEDEVPGVPGEMEPEPGYRGDR.e
		1	2654.24	k.IPLEDEVPGVPGEMEPEPGYRGDR.e [1xOxidation]
		2	2895.38	k.IPLEDEVPGVPGEMEPEPGYRGDREK.s
		2	2911.38	k.IPLEDEVPGVPGEMEPEPGYRGDREK.s [1xOxidation]
		1	604.305	r.GDREK.s
		2	1619.76	r.GDREKSATESTPGER.g
		1	1291.61	r.EKSATESTPGER.g
		2	2667.26	r.EKSATESTPGERGEEKPLDGQEHR.e
		0	1034.47	k.SATESTPGER.g
		1	2410.12	k.SATESTPGERGEEKPLDGQEHR.e
		0	1394.67	r.GEEKPLDGQEHR.e
		1	2663.27	r.GEEKPLDGQEHRERPEGETGDLGK.r
		2	2819.37	r.GEEKPLDGQEHRERPEGETGDLGKR.e
		0	1287.62	r.ERPEGETGDLGK.r
		1	1443.72	r.ERPEGETGDLGKR.e
		2	1914.95	r.ERPEGETGDLGKREDVK.g
		1	646.352	k.REDVK.g
		2	974.501	k.REDVKGDR.e
		1	818.4	r.EDVKGDR.e
		2	1623.86	r.EDVKGDRELRPGPR.d
		1	1152.62	k.GDRELRPGPR.d
		2	1649.85	k.GDRELRPGPRDEPR.s
		0	824.474	r.ELRPGPR.d
		1	1321.7	r.ELRPGPRDEPR.s
		2	1735.89	r.ELRPGPRDEPRSNGR.r
		1	930.439	r.DEPRSNGR.r
		2	1086.54	r.DEPRSNGRR.e
		2	975.497	r.SNGRREEK.t
		2	1172.64	r.REEKTEKPR.f
		1	1016.54	r.EEKTEKPR.f
		0	630.357	k.TEKPR.f
		0	2655.23	r.FMFNIADGGFTELHTLWQNEER.a
		0	2671.22	r.FMFNIADGGFTELHTLWQNEER.a [1xOxidation]
		0	633.357	r.AAISSGK.l
		1	1581.85	r.AAISSGKLNEIWHR.r
		2	1737.95	r.AAISSGKLNEIWHRR.h
		0	967.511	k.LNEIWHR.r
		1	1123.61	k.LNEIWHRR.h
		2	2988.59	k.LNEIWHRRHDYWLLAGIVLHGYAR.w
		1	2040.09	r.RHDYWLLAGIVLHGYAR.w
		0	1883.99	r.HDYWLLAGIVLHGYAR.w
		0	2177.07	r.WQDIQNDAQFAIINEPFK.t
		1	2720.33	r.WQDIQNDAQFAIINEPFKTEANK.g
		1	1381.68	k.TEANKGNFLEMK.n
		1	1397.67	k.TEANKGNFLEMK.n [1xOxidation]
		2	1623.82	k.TEANKGNFLEMKNK.f
		2	1639.81	k.TEANKGNFLEMKNK.f [1xOxidation]
		0	838.413	k.GNFLEMK.n
		0	854.408	k.GNFLEMK.n [1xOxidation]
		1	1080.55	k.GNFLEMKNK.f
		1	1096.55	k.GNFLEMKNK.f [1xOxidation]
		2	1567.84	k.GNFLEMKNKFLAR.r
		2	1583.84	k.GNFLEMKNKFLAR.r [1xOxidation]
		1	748.446	k.NKFLAR.r
		2	904.548	k.NKFLARR.f
		1	662.41	k.FLARR.f
		2	937.573	k.FLARRFK.l
		2	1985.15	r.RFKLLEQALVIEEQLR.r
		1	1829.05	r.FKLLEQALVIEEQLR.r
		2	1985.15	r.FKLLEQALVIEEQLRR.a
		0	1553.89	k.LLEQALVIEEQLR.r
		1	1709.99	k.LLEQALVIEEQLRR.a
		1	2317.2	r.RAAYLNLSQEPAHPAMALHAR.f
		1	2333.19	r.RAAYLNLSQEPAHPAMALHAR.f [1xOxidation]
		0	2161.1	r.AAYLNLSQEPAHPAMALHAR.f
		0	2177.09	r.AAYLNLSQEPAHPAMALHAR.f [1xOxidation]
		0	1799.84	r.FAEAECLAESHQHLSK.e
		0	1548.85	k.ESLAGNKPANAVLHK.v
		0	1531.8	k.VLNQLEELLSDMK.a
		0	1547.8	k.VLNQLEELLSDMK.a [1xOxidation]
		1	2074.08	k.VLNQLEELLSDMKADVTR.l
		1	2090.08	k.VLNQLEELLSDMKADVTR.l [1xOxidation]
		2	2812.52	k.VLNQLEELLSDMKADVTRLPATLSR.i
		2	2828.52	k.VLNQLEELLSDMKADVTRLPATLSR.i [1xOxidation]
		1	1299.74	k.ADVTRLPATLSR.i
		2	2018.19	k.ADVTRLPATLSRIPPIAAR.l
		0	757.457	r.LPATLSR.i
		1	1475.91	r.LPATLSRIPPIAAR.l
		2	2220.26	r.LPATLSRIPPIAARLQMSER.s
		2	2236.26	r.LPATLSRIPPIAARLQMSER.s [1xOxidation]
		0	737.467	r.IPPIAAR.l
		1	1481.83	r.IPPIAARLQMSER.s
		1	1497.82	r.IPPIAARLQMSER.s [1xOxidation]
		2	2038.16	r.IPPIAARLQMSERSILSR.l
		2	2054.15	r.IPPIAARLQMSERSILSR.l [1xOxidation]
		0	763.377	r.LQMSER.s
		0	779.372	r.LQMSER.s [1xOxidation]
		1	1319.71	r.LQMSERSILSR.l
		1	1335.7	r.LQMSERSILSR.l [1xOxidation]
		2	1718.96	r.LQMSERSILSRLASK.g
		2	1734.95	r.LQMSERSILSRLASK.g [1xOxidation]
		1	974.599	r.SILSRLASK.g
		2	1746.91	k.KEKEMVGALVSDGLDR.k
		2	1762.9	k.KEKEMVGALVSDGLDR.k [1xOxidation]
		1	1618.81	k.EKEMVGALVSDGLDR.k
		1	1634.81	k.EKEMVGALVSDGLDR.k [1xOxidation]
		2	1746.91	k.EKEMVGALVSDGLDRK.e
		2	1762.9	k.EKEMVGALVSDGLDRK.e [1xOxidation]
		0	1361.67	k.EMVGALVSDGLDR.k
		0	1377.67	k.EMVGALVSDGLDR.k [1xOxidation]
		1	1489.77	k.EMVGALVSDGLDRK.e
		1	1505.76	k.EMVGALVSDGLDRK.e [1xOxidation]
		2	1871.96	k.EMVGALVSDGLDRKEPR.a
		2	1887.96	k.EMVGALVSDGLDRKEPR.a [1xOxidation]
		2	1600.81	r.KEPRAGEVICIDDR.q		Peptide sequence containing an extra R terminal (m/z 156.1011) that has to be eliminated	1444.71	r.KEPRAGEVICIDD.	Peptide sequence corrected by eliminating R terminal (m/z 156.1011)
		1	1472.72	k.EPRAGEVICIDDR.q			1316.62	k.EPRAGEVICIDD.
		0	1090.52	r.AGEVICIDDR.q			934.419	r.AGEVICIDD.
		0	2736.29	r.QQQQQQQQQQQQQQQQQQQQR.m		Sequence of aa that has to be eliminated from the in silico peptide list
Cystatin-A;Cystatin-A, N-terminally processed		0	2323.22	r.MIPGGLSEAKPATPEIQEIVDK.v
		0	2339.22	r.MIPGGLSEAKPATPEIQEIVDK.v [1xOxidation]
		0	970.557	k.VKPQLEEK.t
		1	1763.92	k.VKPQLEEKTNETYGK.l
		2	2595.37	k.VKPQLEEKTNETYGKLEAVQYK.t
		0	812.379	k.TNETYGK.l
		1	1643.83	k.TNETYGKLEAVQYK.t
		2	2981.53	k.TNETYGKLEAVQYKTQVVAGTNYYIK.v
		0	850.467	k.LEAVQYK.t
		1	2188.16	k.LEAVQYKTQVVAGTNYYIK.v
		2	2443.33	k.LEAVQYKTQVVAGTNYYIKVR.a
		0	1356.72	k.TQVVAGTNYYIK.v
		1	1611.89	k.TQVVAGTNYYIKVR.a
		2	2097.11	k.TQVVAGTNYYIKVRAGDNK.y
		1	759.411	k.VRAGDNK.y
		2	1431.75	k.VRAGDNKYMHLK.v
		2	1447.75	k.VRAGDNKYMHLK.v [1xOxidation]
		1	1176.58	r.AGDNKYMHLK.v
		1	1192.58	r.AGDNKYMHLK.v [1xOxidation]
		2	1550.81	r.AGDNKYMHLKVFK.s
		2	1566.81	r.AGDNKYMHLKVFK.s [1xOxidation]
		0	691.36	k.YMHLK.v
		0	707.355	k.YMHLK.v [1xOxidation]
		1	1065.59	k.YMHLKVFK.s
		1	1081.59	k.YMHLKVFK.s [1xOxidation]
		1	2350.23	k.VFKSLPGQNEDLVLTGYQVDK.n
		2	2592.37	k.VFKSLPGQNEDLVLTGYQVDKNK.d
		0	1976	k.SLPGQNEDLVLTGYQVDK.n
		1	2218.14	k.SLPGQNEDLVLTGYQVDKNK.d
		1	1194.57	k.NKDDELTGFR.q		Peptide sequence containing an extra R terminal (m/z 156.1011) that has to be eliminated	1038.47	k.NKDDELTGF.	Peptide sequence corrected by eliminating R terminal (m/z 156.1011)
		0	952.437	k.DDELTGFR.q			796.336	k.DDELTGF.
		0	2736.29	r.QQQQQQQQQQQQQQQQQQQQR.i		Sequence of aa that has to be eliminated from the in silico peptide list
		0	2192.18	r.IPGGLSEAKPATPEIQEIVDK.v
		0	970.557	k.VKPQLEEK.t
		1	1763.92	k.VKPQLEEKTNETYGK.l
		2	2595.37	k.VKPQLEEKTNETYGKLEAVQYK.t
		0	812.379	k.TNETYGK.l
		1	1643.83	k.TNETYGKLEAVQYK.t
		2	2981.53	k.TNETYGKLEAVQYKTQVVAGTNYYIK.v
		0	850.467	k.LEAVQYK.t
		1	2188.16	k.LEAVQYKTQVVAGTNYYIK.v
		2	2443.33	k.LEAVQYKTQVVAGTNYYIKVR.a
		0	1356.72	k.TQVVAGTNYYIK.v
		1	1611.89	k.TQVVAGTNYYIKVR.a
		2	2097.11	k.TQVVAGTNYYIKVRAGDNK.y
		1	759.411	k.VRAGDNK.y
		2	1431.75	k.VRAGDNKYMHLK.v
		2	1447.75	k.VRAGDNKYMHLK.v [1xOxidation]
		1	1176.58	r.AGDNKYMHLK.v
		1	1192.58	r.AGDNKYMHLK.v [1xOxidation]
		2	1550.81	r.AGDNKYMHLKVFK.s
		2	1566.81	r.AGDNKYMHLKVFK.s [1xOxidation]
		0	691.36	k.YMHLK.v
		0	707.355	k.YMHLK.v [1xOxidation]
		1	1065.59	k.YMHLKVFK.s
		1	1081.59	k.YMHLKVFK.s [1xOxidation]
		1	2350.23	k.VFKSLPGQNEDLVLTGYQVDK.n
		2	2592.37	k.VFKSLPGQNEDLVLTGYQVDKNK.d
		0	1976	k.SLPGQNEDLVLTGYQVDK.n
		1	2218.14	k.SLPGQNEDLVLTGYQVDKNK.d
		1	1194.57	k.NKDDELTGFR.q		Peptide sequence containing an extra R terminal (m/z 156.1011) that has to be eliminated	1038.47	k.NKDDELTGF.q	Peptide sequence corrected by eliminating R terminal (m/z 156.1011)
		0	952.437	k.DDELTGFR.q			796.336	k.DDELTGF.
		0	2736.29	r.QQQQQQQQQQQQQQQQQQQQR.y		Sequence of aa that has to be eliminated from the in silico peptide list
Dermcidin		0	2257.98	r.YDPEAASAPGSGNPCHEASAAQK.e
		0	1128.53	k.ENAGEDPGLAR.q
		1	1805.93	k.ENAGEDPGLARQAPKPR.k
		2	1934.02	k.ENAGEDPGLARQAPKPRK.q
		0	696.415	r.QAPKPR.k
		1	824.51	r.QAPKPRK.q
		2	1108.67	r.QAPKPRKQR.s
		2	1088.64	r.KQRSSLLEK.g
		1	960.547	k.QRSSLLEK.g
		2	1501.83	k.QRSSLLEKGLDGAK.k
		0	676.388	r.SSLLEK.g
		1	1217.67	r.SSLLEKGLDGAK.k
		2	1345.77	r.SSLLEKGLDGAKK.a
		1	688.399	k.GLDGAKK.a
		2	1270.75	k.GLDGAKKAVGGLGK.l
		1	729.462	k.KAVGGLGK.l
		2	1027.66	k.KAVGGLGKLGK.d
		0	601.367	k.AVGGLGK.l
		1	899.567	k.AVGGLGKLGK.d
		2	2042.11	k.AVGGLGKLGKDAVEDLESVGK.g
		1	1459.76	k.LGKDAVEDLESVGK.g
		2	2166.14	k.LGKDAVEDLESVGKGAVHDVK.d
		0	1161.56	k.DAVEDLESVGK.g
		1	1867.94	k.DAVEDLESVGKGAVHDVK.d
		2	2765.43	k.DAVEDLESVGKGAVHDVKDVLDSVLR.q
		0	725.394	k.GAVHDVK.d
		1	1622.89	k.GAVHDVKDVLDSVLR.q		Peptide sequence containing an extra R terminal (m/z 156.1011) that has to be eliminated	1466.78	k.GAVHDVKDVLDSVL.	Peptide sequence corrected by eliminating R terminal (m/z 156.1011)
		0	916.51	k.DVLDSVLR.q			760.409	k.DVLDSVL.
		0	2736.29	r.QQQQQQQQQQQQQQQQQQQQR.y		Sequence of aa that has to be eliminated from the in silico peptide list
		0	2257.98	r.YDPEAASAPGSGNPCHEASAAQK.e
		0	887.385	k.ENAGEDPR.q		Peptide sequence containing an extra R terminal (m/z 156.1011) that has to be eliminated	731.284	k.ENAGEDP.	Peptide sequence corrected by eliminating R terminal (m/z 156.1011)
		0	2736.29	r.QQQQQQQQQQQQQQQQQQQQR.s		Sequence of aa that has to be eliminated from the in silico peptide list
		0	676.388	r.SSLLEK.g
		1	1217.67	r.SSLLEKGLDGAK.k
		2	1345.77	r.SSLLEKGLDGAKK.a
		1	688.399	k.GLDGAKK.a
		2	1270.75	k.GLDGAKKAVGGLGK.l
		1	729.462	k.KAVGGLGK.l
		2	1027.66	k.KAVGGLGKLGK.d
		0	601.367	k.AVGGLGK.l
		1	899.567	k.AVGGLGKLGK.d
		2	2042.11	k.AVGGLGKLGKDAVEDLESVGK.g
		1	1459.76	k.LGKDAVEDLESVGK.g
		2	2166.14	k.LGKDAVEDLESVGKGAVHDVK.d
		0	1161.56	k.DAVEDLESVGK.g
		1	1867.94	k.DAVEDLESVGKGAVHDVK.d
		2	2652.35	k.DAVEDLESVGKGAVHDVKDVLDSVR.q
		0	725.394	k.GAVHDVK.d
		1	1509.8	k.GAVHDVKDVLDSVR.q		Peptide sequence containing an extra R terminal (m/z 156.1011) that has to be eliminated	1353.7	k.GAVHDVKDVLDSV.	Peptide sequence corrected by eliminating R terminal (m/z 156.1011)
		0	803.426	k.DVLDSVR.q			647.325	k.DVLDSV.
		0	2736.29	r.QQQQQQQQQQQQQQQQQQQQR.m		Sequence of aa that has to be eliminated from the in silico peptide list
Deoxynucleotidyltransferase terminal-interacting protein 1		0	1132.51	r.MGATGDAEQPR.g
		0	1148.5	r.MGATGDAEQPR.g [1xOxidation]
		1	1786.81	r.MGATGDAEQPRGPSGAER.g
		1	1802.81	r.MGATGDAEQPRGPSGAER.g [1xOxidation]
		0	673.326	r.GPSGAER.g
		0	2538.34	r.GGLELGDAGAAGQLVLTNPWNIMIK.h
		0	2554.33	r.GGLELGDAGAAGQLVLTNPWNIMIK.h [1xOxidation]
		1	2831.5	r.GGLELGDAGAAGQLVLTNPWNIMIKHR.q
		1	2847.49	r.GGLELGDAGAAGQLVLTNPWNIMIKHR.q [1xOxidation]
		1	823.465	k.HRQVQR.r
		2	979.566	k.HRQVQRR.g
		1	686.406	r.QVQRR.g
		2	899.528	r.QVQRRGR.r
		2	2383.19	r.GRRSQMTTSFTDPAISMDLLR.a
		2	2399.18	r.GRRSQMTTSFTDPAISMDLLR.a [1xOxidation]
		2	2415.18	r.GRRSQMTTSFTDPAISMDLLR.a [2xOxidation]
		1	2170.06	r.RSQMTTSFTDPAISMDLLR.a
		1	2186.06	r.RSQMTTSFTDPAISMDLLR.a [1xOxidation]
		1	2202.05	r.RSQMTTSFTDPAISMDLLR.a [2xOxidation]
		0	2013.96	r.SQMTTSFTDPAISMDLLR.a
		0	2029.96	r.SQMTTSFTDPAISMDLLR.a [1xOxidation]
		0	2045.95	r.SQMTTSFTDPAISMDLLR.a [2xOxidation]
		0	1930.03	r.AVLQPSINEEIQTVFNK.y
		1	2352.23	r.AVLQPSINEEIQTVFNKYMK.f
		1	2368.22	r.AVLQPSINEEIQTVFNKYMK.f [1xOxidation]
		2	2902.52	r.AVLQPSINEEIQTVFNKYMKFFQK.a
		2	2918.51	r.AVLQPSINEEIQTVFNKYMKFFQK.a [1xOxidation]
		1	991.507	k.YMKFFQK.a
		1	1007.5	k.YMKFFQK.a [1xOxidation]
		2	1615.88	k.YMKFFQKAALNVR.d
		2	1631.87	k.YMKFFQKAALNVR.d [1xOxidation]
		1	1193.68	k.FFQKAALNVR.d
		0	643.389	k.AALNVR.d
		1	2642.28	k.AALNVRDNVGEEVDAEQLIQEACR.s
		0	2017.91	r.DNVGEEVDAEQLIQEACR.s
		1	2777.27	r.DNVGEEVDAEQLIQEACRSCLEQAK.l
		0	778.376	r.SCLEQAK.l
		1	1667.83	r.SCLEQAKLLFSDGEK.v
		2	2133.14	r.SCLEQAKLLFSDGEKVIPR.l
		0	908.472	k.LLFSDGEK.v
		1	1373.78	k.LLFSDGEKVIPR.l
		2	2362.35	k.LLFSDGEKVIPRLTHELPGIK.r
		1	1472.89	k.VIPRLTHELPGIK.r
		2	1629	k.VIPRLTHELPGIKR.g
		0	1007.59	r.LTHELPGIK.r
		1	1163.69	r.LTHELPGIKR.g
		2	1376.81	r.LTHELPGIKRGR.q
		2	1441.67	k.RGRQAEEECAHR.g
		1	1285.57	r.GRQAEEECAHR.g
		2	1864.91	r.GRQAEEECAHRGSPLPK.k
		0	1072.45	r.QAEEECAHR.g
		1	1651.79	r.QAEEECAHRGSPLPK.k
		2	1779.88	r.QAEEECAHRGSPLPKK.r
		1	726.451	r.GSPLPKK.r
		2	882.552	r.GSPLPKKR.k
		2	1575.88	k.RKGRPPGHILSSDR.a
		1	1419.78	r.KGRPPGHILSSDR.a
		2	2459.35	r.KGRPPGHILSSDRAAAGMVWKPK.s
		2	2475.34	r.KGRPPGHILSSDRAAAGMVWKPK.s [1xOxidation]
		0	1291.69	k.GRPPGHILSSDR.a
		1	2331.25	k.GRPPGHILSSDRAAAGMVWKPK.s
		1	2347.25	k.GRPPGHILSSDRAAAGMVWKPK.s [1xOxidation]
		0	1058.58	r.AAAGMVWKPK.s
		0	1074.58	r.AAAGMVWKPK.s [1xOxidation]
		1	1743.9	r.AAAGMVWKPKSCEPIR.r
		1	1759.9	r.AAAGMVWKPKSCEPIR.r [1xOxidation]
		2	1900	r.AAAGMVWKPKSCEPIRR.e
		2	1916	r.AAAGMVWKPKSCEPIRR.e [1xOxidation]
		0	704.34	k.SCEPIR.r
		1	860.441	k.SCEPIRR.e
		2	1271.65	k.SCEPIRREGPK.w
		2	1211.63	r.REGPKWDPAR.l
		1	1055.53	r.EGPKWDPAR.l
		2	2360.2	r.EGPKWDPARLNESTTFVLGSR.a
		0	644.315	k.WDPAR.l
		1	1948.99	k.WDPARLNESTTFVLGSR.a
		2	2262.16	k.WDPARLNESTTFVLGSRANK.a
		0	1323.69	r.LNESTTFVLGSR.a
		1	1636.87	r.LNESTTFVLGSRANK.a
		2	2380.24	r.LNESTTFVLGSRANKALGMGGTR.g
		2	2396.24	r.LNESTTFVLGSRANKALGMGGTR.g [1xOxidation]
		1	1075.57	r.ANKALGMGGTR.g
		1	1091.56	r.ANKALGMGGTR.g [1xOxidation]
		2	1288.69	r.ANKALGMGGTRGR.i
		2	1304.69	r.ANKALGMGGTRGR.i [1xOxidation]
		0	762.393	k.ALGMGGTR.g
		0	778.388	k.ALGMGGTR.g [1xOxidation]
		1	975.515	k.ALGMGGTRGR.i
		1	991.51	k.ALGMGGTRGR.i [1xOxidation]
		2	1492.84	k.ALGMGGTRGRIYIK.h
		2	1508.84	k.ALGMGGTRGRIYIK.h [1xOxidation]
		1	749.467	r.GRIYIK.h
		2	1508.88	r.GRIYIKHPHLFK.y
		1	1295.76	r.IYIKHPHLFK.y
		2	2184.16	r.IYIKHPHLFKYAADPQDK.h
		0	778.436	k.HPHLFK.y
		1	1666.83	k.HPHLFKYAADPQDK.h
		2	2992.45	k.HPHLFKYAADPQDKHWLAEQHHMR.a
		0	907.416	k.YAADPQDK.h
		1	2233.04	k.YAADPQDKHWLAEQHHMR.a
		1	2249.03	k.YAADPQDKHWLAEQHHMR.a [1xOxidation]
		2	2647.26	k.YAADPQDKHWLAEQHHMRATGGK.m
		2	2663.25	k.YAADPQDKHWLAEQHHMRATGGK.m [1xOxidation]
		0	1344.64	k.HWLAEQHHMR.a
		0	1360.63	k.HWLAEQHHMR.a [1xOxidation]
		1	1758.86	k.HWLAEQHHMRATGGK.m
		1	1774.86	k.HWLAEQHHMRATGGK.m [1xOxidation]
		1	1779.93	r.ATGGKMAYLLIEEDIR.d
		1	1795.93	r.ATGGKMAYLLIEEDIR.d [1xOxidation]
		2	2786.37	r.ATGGKMAYLLIEEDIRDLAASDDYR.g
		2	2802.36	r.ATGGKMAYLLIEEDIRDLAASDDYR.g [1xOxidation]
		0	1365.71	k.MAYLLIEEDIR.d
		0	1381.7	k.MAYLLIEEDIR.d [1xOxidation]
		1	2372.14	k.MAYLLIEEDIRDLAASDDYR.g
		1	2388.14	k.MAYLLIEEDIRDLAASDDYR.g [1xOxidation]
		0	1025.45	r.DLAASDDYR.g
		1	1654.77	r.DLAASDDYRGCLDLK.l
		2	2267.12	r.DLAASDDYRGCLDLKLEELK.s
		0	648.338	r.GCLDLK.l
		1	1260.69	r.GCLDLKLEELK.s
		2	2564.35	r.GCLDLKLEELKSFVLPSWMVEK.m
		2	2580.35	r.GCLDLKLEELKSFVLPSWMVEK.m [1xOxidation]
		0	631.366	k.LEELK.s
		1	1935.03	k.LEELKSFVLPSWMVEK.m
		1	1951.02	k.LEELKSFVLPSWMVEK.m [1xOxidation]
		2	2222.17	k.LEELKSFVLPSWMVEKMR.k
		2	2238.17	k.LEELKSFVLPSWMVEKMR.k [1xOxidation]
		2	2254.16	k.LEELKSFVLPSWMVEKMR.k [2xOxidation]
		0	1322.68	k.SFVLPSWMVEK.m
		0	1338.68	k.SFVLPSWMVEK.m [1xOxidation]
		1	1609.82	k.SFVLPSWMVEKMR.k
		1	1625.82	k.SFVLPSWMVEKMR.k [1xOxidation]
		1	1641.81	k.SFVLPSWMVEKMR.k [2xOxidation]
		2	1737.92	k.SFVLPSWMVEKMRK.y
		2	1753.91	k.SFVLPSWMVEKMRK.y [1xOxidation]
		2	1769.91	k.SFVLPSWMVEKMRK.y [2xOxidation]
		2	1227.63	k.MRKYMETLR.t
		2	1243.63	k.MRKYMETLR.t [1xOxidation]
		2	1259.62	k.MRKYMETLR.t [2xOxidation]
		1	940.492	r.KYMETLR.t
		1	956.487	r.KYMETLR.t [1xOxidation]
		2	1706.83	r.KYMETLRTENEHR.a
		2	1722.82	r.KYMETLRTENEHR.a [1xOxidation]
		0	812.397	k.YMETLR.t
		0	828.392	k.YMETLR.t [1xOxidation]
		1	1578.73	k.YMETLRTENEHR.a
		1	1594.73	k.YMETLRTENEHR.a [1xOxidation]
		2	2528.23	k.YMETLRTENEHRAVEAPPQTR.q
		2	2544.23	k.YMETLRTENEHRAVEAPPQTR.q [1xOxidation]
		0	785.354	r.TENEHR.a
		1	1734.85	r.TENEHRAVEAPPQTR.q		Peptide sequence containing an extra R terminal (m/z 156.1011) that has to be eliminated	1578.75	r.TENEHRAVEAPPQT.	Peptide sequence corrected by eliminating R terminal (m/z 156.1011)
		0	968.516	r.AVEAPPQTR.q			812.415	r.AVEAPPQT.
		0	2736.29	r.QQQQQQQQQQQQQQQQQQQQR.m		Sequence of aa that has to be eliminated from the in silico peptide list
Desmoplakin		0	1045.43	r.MSCNGGSHPR.i
		0	1061.43	r.MSCNGGSHPR.i [1xOxidation]
		1	1699.81	r.MSCNGGSHPRINTLGR.m
		1	1715.81	r.MSCNGGSHPRINTLGR.m [1xOxidation]
		2	2100.04	r.MSCNGGSHPRINTLGRMIR.a
		2	2116.03	r.MSCNGGSHPRINTLGRMIR.a [1xOxidation]
		2	2132.03	r.MSCNGGSHPRINTLGRMIR.a [2xOxidation]
		0	673.399	r.INTLGR.m
		1	1073.62	r.INTLGRMIR.a
		1	1089.62	r.INTLGRMIR.a [1xOxidation]
		2	1899.02	r.INTLGRMIRAESGPDLR.y
		2	1915.02	r.INTLGRMIRAESGPDLR.y [1xOxidation]
		1	1244.64	r.MIRAESGPDLR.y
		1	1260.64	r.MIRAESGPDLR.y [1xOxidation]
		2	2396.16	r.MIRAESGPDLRYEVTSGGGGTSR.m
		2	2412.16	r.MIRAESGPDLRYEVTSGGGGTSR.m [1xOxidation]
		0	844.416	r.AESGPDLR.y
		1	1995.94	r.AESGPDLRYEVTSGGGGTSR.m
		2	2696.24	r.AESGPDLRYEVTSGGGGTSRMYYSR.r
		2	2712.23	r.AESGPDLRYEVTSGGGGTSRMYYSR.r [1xOxidation]
		0	1170.54	r.YEVTSGGGGTSR.m
		1	1870.84	r.YEVTSGGGGTSRMYYSR.r
		1	1886.83	r.YEVTSGGGGTSRMYYSR.r [1xOxidation]
		2	2026.94	r.YEVTSGGGGTSRMYYSRR.g
		2	2042.93	r.YEVTSGGGGTSRMYYSRR.g [1xOxidation]
		0	719.318	r.MYYSR.r
		0	735.313	r.MYYSR.r [1xOxidation]
		1	875.419	r.MYYSRR.g
		1	891.414	r.MYYSRR.g [1xOxidation]
		2	2889.27	r.MYYSRRGVITDQNSDGYCQTGTMSR.h
		2	2905.27	r.MYYSRRGVITDQNSDGYCQTGTMSR.h [1xOxidation]
		2	2921.26	r.MYYSRRGVITDQNSDGYCQTGTMSR.h [2xOxidation]
		1	2188.97	r.RGVITDQNSDGYCQTGTMSR.h
		1	2204.97	r.RGVITDQNSDGYCQTGTMSR.h [1xOxidation]
		0	2032.87	r.GVITDQNSDGYCQTGTMSR.h
		0	2048.86	r.GVITDQNSDGYCQTGTMSR.h [1xOxidation]
		0	2388.09	r.HQNQNTIQELLQNCSDCLMR.a
		0	2404.08	r.HQNQNTIQELLQNCSDCLMR.a [1xOxidation]
		0	1139.67	r.AELIVQPELK.y
		1	2143.18	r.AELIVQPELKYGDGIQLTR.s
		2	2386.31	r.AELIVQPELKYGDGIQLTRSR.e
		0	1022.53	k.YGDGIQLTR.s
		1	1265.66	k.YGDGIQLTRSR.e
		1	2696.27	r.SRELDECFAQANDQMEILDSLIR.e
		1	2712.26	r.SRELDECFAQANDQMEILDSLIR.e [1xOxidation]
		0	2453.13	r.ELDECFAQANDQMEILDSLIR.e
		0	2469.13	r.ELDECFAQANDQMEILDSLIR.e [1xOxidation]
		1	2869.32	r.ELDECFAQANDQMEILDSLIREMR.q
		1	2885.31	r.ELDECFAQANDQMEILDSLIREMR.q [1xOxidation]
		1	2901.31	r.ELDECFAQANDQMEILDSLIREMR.q [2xOxidation]
		1	1684.72	r.EMRQMGQPCDAYQK.r
		1	1700.72	r.EMRQMGQPCDAYQK.r [1xOxidation]
		1	1716.71	r.EMRQMGQPCDAYQK.r [2xOxidation]
		2	1840.83	r.EMRQMGQPCDAYQKR.l
		2	1856.82	r.EMRQMGQPCDAYQKR.l [1xOxidation]
		2	1872.81	r.EMRQMGQPCDAYQKR.l [2xOxidation]
		0	1268.54	r.QMGQPCDAYQK.r
		0	1284.53	r.QMGQPCDAYQK.r [1xOxidation]
		1	1424.64	r.QMGQPCDAYQKR.l
		1	1440.64	r.QMGQPCDAYQKR.l [1xOxidation]
		2	2564.25	r.QMGQPCDAYQKRLLQLQEQMR.a
		2	2580.25	r.QMGQPCDAYQKRLLQLQEQMR.a [1xOxidation]
		2	2596.24	r.QMGQPCDAYQKRLLQLQEQMR.a [2xOxidation]
		1	1314.73	k.RLLQLQEQMR.a
		1	1330.73	k.RLLQLQEQMR.a [1xOxidation]
		2	1790.01	k.RLLQLQEQMRALYK.a
		2	1806.01	k.RLLQLQEQMRALYK.a [1xOxidation]
		0	1158.63	r.LLQLQEQMR.a
		0	1174.62	r.LLQLQEQMR.a [1xOxidation]
		1	1633.91	r.LLQLQEQMRALYK.a
		1	1649.9	r.LLQLQEQMRALYK.a [1xOxidation]
		2	2257.28	r.LLQLQEQMRALYKAISVPR.v
		2	2273.28	r.LLQLQEQMRALYKAISVPR.v [1xOxidation]
		1	1117.67	r.ALYKAISVPR.v
		2	1372.84	r.ALYKAISVPRVR.r
		0	642.393	k.AISVPR.v
		1	897.563	k.AISVPRVR.r
		2	1053.66	k.AISVPRVRR.a
		2	803.485	r.VRRASSK.g
		2	2366.05	r.RASSKGGGGYTCQSGSGWDEFTK.h
		1	2209.95	r.ASSKGGGGYTCQSGSGWDEFTK.h
		0	1836.75	k.GGGGYTCQSGSGWDEFTK.h
		0	1318.6	k.HVTSECLGWMR.q
		0	1334.6	k.HVTSECLGWMR.q [1xOxidation]
		1	1730.82	k.HVTSECLGWMRQQR.a
		1	1746.82	k.HVTSECLGWMRQQR.a [1xOxidation]
		0	2595.21	r.AEMDMVAWGVDLASVEQHINSHR.g
		0	2611.2	r.AEMDMVAWGVDLASVEQHINSHR.g [1xOxidation]
		0	2627.2	r.AEMDMVAWGVDLASVEQHINSHR.g [2xOxidation]
		0	1131.55	r.GIHNSIGDYR.w
		1	1801.9	r.GIHNSIGDYRWQLDK.i
		2	2043.08	r.GIHNSIGDYRWQLDKIK.a
		0	689.362	r.WQLDK.i
		1	930.541	r.WQLDKIK.a
		2	1385.79	r.WQLDKIKADLR.e
		1	715.446	k.IKADLR.e
		2	972.584	k.IKADLREK.s
		1	731.405	k.ADLREK.s
		2	2554.3	k.ADLREKSAIYQLEEEYENLLK.a
		1	2099.05	r.EKSAIYQLEEEYENLLK.a
		2	2689.34	r.EKSAIYQLEEEYENLLKASFER.m
		0	1841.92	k.SAIYQLEEEYENLLK.a
		1	2432.2	k.SAIYQLEEEYENLLKASFER.m
		0	609.299	k.ASFER.m
		1	1261.61	k.ASFERMDHLR.q
		1	1277.61	k.ASFERMDHLR.q [1xOxidation]
		2	2514.3	k.ASFERMDHLRQLQNIIQATSR.e
		2	2530.29	k.ASFERMDHLRQLQNIIQATSR.e [1xOxidation]
		0	671.329	r.MDHLR.q
		0	687.324	r.MDHLR.q [1xOxidation]
		1	1924.02	r.MDHLRQLQNIIQATSR.e
		1	1940.01	r.MDHLRQLQNIIQATSR.e [1xOxidation]
		0	1271.71	r.QLQNIIQATSR.e
		0	2560.09	r.EIMWINDCEEEELLYDWSDK.n
		0	2576.08	r.EIMWINDCEEEELLYDWSDK.n [1xOxidation]
		0	788.426	k.NTNIAQK.q
		1	1619.85	k.NTNIAQKQEAFSIR.m
		2	2435.27	k.NTNIAQKQEAFSIRMSQLEVK.e
		2	2451.27	k.NTNIAQKQEAFSIRMSQLEVK.e [1xOxidation]
		0	850.442	k.QEAFSIR.m
		1	1665.86	k.QEAFSIRMSQLEVK.e
		1	1681.86	k.QEAFSIRMSQLEVK.e [1xOxidation]
		2	1923	k.QEAFSIRMSQLEVKEK.e
		2	1939	k.QEAFSIRMSQLEVKEK.e [1xOxidation]
		0	834.439	r.MSQLEVK.e
		0	850.434	r.MSQLEVK.e [1xOxidation]
		1	1091.58	r.MSQLEVKEK.e
		1	1107.57	r.MSQLEVKEK.e [1xOxidation]
		2	1575.84	r.MSQLEVKEKELNK.l
		2	1591.84	r.MSQLEVKEKELNK.l [1xOxidation]
		1	760.42	k.EKELNK.l
		2	1001.6	k.EKELNKLK.q
		1	744.461	k.ELNKLK.q
		2	2534.32	k.ELNKLKQESDQLVLNQHPASDK.i
		1	2050.06	k.LKQESDQLVLNQHPASDK.i
		0	1808.88	k.QESDQLVLNQHPASDK.i
		0	2468.25	k.IEAYMDTLQTQWSWILQITK.c
		0	2484.25	k.IEAYMDTLQTQWSWILQITK.c [1xOxidation]
		0	827.444	k.CIDVHLK.e
		0	2386.09	k.ENAAYFQFFEEAQSTEAYLK.g
		0	788.426	k.GLQDSIR.k
		1	916.521	k.GLQDSIRK.k
		2	1044.62	k.GLQDSIRKK.y
		2	881.455	r.KKYPCDK.n
		1	753.36	k.KYPCDK.n
		2	2198.15	k.KYPCDKNMPLQHLLEQIK.e
		2	2214.14	k.KYPCDKNMPLQHLLEQIK.e [1xOxidation]
		0	625.265	k.YPCDK.n
		1	2070.05	k.YPCDKNMPLQHLLEQIK.e
		1	2086.05	k.YPCDKNMPLQHLLEQIK.e [1xOxidation]
		2	2569.32	k.YPCDKNMPLQHLLEQIKELEK.e
		2	2585.31	k.YPCDKNMPLQHLLEQIKELEK.e [1xOxidation]
		0	1463.8	k.NMPLQHLLEQIK.e
		0	1479.8	k.NMPLQHLLEQIK.e [1xOxidation]
		1	1963.07	k.NMPLQHLLEQIKELEK.e
		1	1979.06	k.NMPLQHLLEQIKELEK.e [1xOxidation]
		2	2248.21	k.NMPLQHLLEQIKELEKER.e
		2	2264.21	k.NMPLQHLLEQIKELEKER.e [1xOxidation]
		1	803.426	k.ELEKER.e
		2	1060.56	k.ELEKEREK.i
		2	1207.67	k.EREKILEYK.r
		1	922.524	r.EKILEYK.r
		2	1078.63	r.EKILEYKR.q
		0	665.387	k.ILEYK.r
		1	821.488	k.ILEYKR.q
		2	1745.01	k.ILEYKRQVQNLVNK.s
		1	1098.64	k.RQVQNLVNK.s
		2	1313.76	k.RQVQNLVNKSK.k
		0	942.537	r.QVQNLVNK.s
		1	1157.66	r.QVQNLVNKSK.k
		2	1285.76	r.QVQNLVNKSKK.i
		2	1196.78	k.SKKIVQLKPR.n
		1	981.657	k.KIVQLKPR.n
		2	1626.94	k.KIVQLKPRNPDYR.s
		0	853.562	k.IVQLKPR.n
		1	1498.85	k.IVQLKPRNPDYR.s
		2	2420.42	k.IVQLKPRNPDYRSNKPIILR.a
		0	664.305	r.NPDYR.s
		1	1585.88	r.NPDYRSNKPIILR.a
		2	2279.2	r.NPDYRSNKPIILRALCDYK.q
		0	940.594	r.SNKPIILR.a
		1	1633.91	r.SNKPIILRALCDYK.q
		2	2133.15	r.SNKPIILRALCDYKQDQK.i
		0	712.333	r.ALCDYK.q
		1	1211.57	r.ALCDYKQDQK.i
		2	1688.88	r.ALCDYKQDQKIVHK.g
		1	995.563	k.QDQKIVHK.g
		2	1753.93	k.QDQKIVHKGDECILK.d
		1	1254.69	k.IVHKGDECILK.d
		2	1882.94	k.IVHKGDECILKDNNER.s
		0	777.381	k.GDECILK.d
		1	1405.64	k.GDECILKDNNER.s
		2	1620.76	k.GDECILKDNNERSK.w
		0	647.274	k.DNNER.s
		1	862.401	k.DNNERSK.w
		0	2516.29	k.IEQYYEAILALWNQLYINMK.s
		0	2532.28	k.IEQYYEAILALWNQLYINMK.s [1xOxidation]
		0	1723.82	k.SLVSWHYCMIDIEK.i
		0	1739.81	k.SLVSWHYCMIDIEK.i [1xOxidation]
		1	1993	k.SLVSWHYCMIDIEKIR.a
		1	2009	k.SLVSWHYCMIDIEKIR.a [1xOxidation]
		2	2608.34	k.SLVSWHYCMIDIEKIRAMTIAK.l
		2	2624.34	k.SLVSWHYCMIDIEKIRAMTIAK.l [1xOxidation]
		2	2640.33	k.SLVSWHYCMIDIEKIRAMTIAK.l [2xOxidation]
		1	903.544	k.IRAMTIAK.l
		1	919.539	k.IRAMTIAK.l [1xOxidation]
		2	1144.72	k.IRAMTIAKLK.t
		2	1160.72	k.IRAMTIAKLK.t [1xOxidation]
		0	634.359	r.AMTIAK.l
		0	650.354	r.AMTIAK.l [1xOxidation]
		1	875.538	r.AMTIAKLK.t
		1	891.533	r.AMTIAKLK.t [1xOxidation]
		2	1263.73	r.AMTIAKLKTMR.q
		2	1279.72	r.AMTIAKLKTMR.q [1xOxidation]
		2	1295.72	r.AMTIAKLKTMR.q [2xOxidation]
		1	648.386	k.LKTMR.q
		1	664.381	k.LKTMR.q [1xOxidation]
		2	1442.71	k.LKTMRQEDYMK.t
		2	1458.71	k.LKTMRQEDYMK.t [1xOxidation]
		2	1474.7	k.LKTMRQEDYMK.t [2xOxidation]
		1	1201.53	k.TMRQEDYMK.t
		1	1217.53	k.TMRQEDYMK.t [1xOxidation]
		1	1233.52	k.TMRQEDYMK.t [2xOxidation]
		2	2930.42	k.TMRQEDYMKTIADLELHYQEFIR.n
		2	2946.41	k.TMRQEDYMKTIADLELHYQEFIR.n [1xOxidation]
		2	2962.41	k.TMRQEDYMKTIADLELHYQEFIR.n [2xOxidation]
		0	813.345	r.QEDYMK.t
		0	829.34	r.QEDYMK.t [1xOxidation]
		1	2542.23	r.QEDYMKTIADLELHYQEFIR.n
		1	2558.22	r.QEDYMKTIADLELHYQEFIR.n [1xOxidation]
		0	1747.9	k.TIADLELHYQEFIR.n
		0	1429.55	r.NSQGSEMFGDDDK.r
		0	1445.55	r.NSQGSEMFGDDDK.r [1xOxidation]
		1	1585.65	r.NSQGSEMFGDDDKR.k
		1	1601.65	r.NSQGSEMFGDDDKR.k [1xOxidation]
		2	1713.75	r.NSQGSEMFGDDDKRK.i
		2	1729.74	r.NSQGSEMFGDDDKRK.i [1xOxidation]
		2	1449.78	k.RKIQSQFTDAQK.h
		1	1293.68	r.KIQSQFTDAQK.h
		0	1165.58	k.IQSQFTDAQK.h
		0	731.405	k.VIETNR.e
		1	1217.61	k.VIETNRENDK.q
		2	2635.29	k.VIETNRENDKQETWMLMELQK.i
		2	2651.28	k.VIETNRENDKQETWMLMELQK.i [1xOxidation]
		2	2667.28	k.VIETNRENDKQETWMLMELQK.i [2xOxidation]
		1	1922.9	r.ENDKQETWMLMELQK.i
		1	1938.89	r.ENDKQETWMLMELQK.i [1xOxidation]
		1	1954.89	r.ENDKQETWMLMELQK.i [2xOxidation]
		2	2192.08	r.ENDKQETWMLMELQKIR.r
		2	2208.08	r.ENDKQETWMLMELQKIR.r [1xOxidation]
		2	2224.07	r.ENDKQETWMLMELQKIR.r [2xOxidation]
		0	1436.69	k.QETWMLMELQK.i
		0	1452.69	k.QETWMLMELQK.i [1xOxidation]
		0	1468.68	k.QETWMLMELQK.i [2xOxidation]
		1	1705.88	k.QETWMLMELQKIR.r
		1	1721.87	k.QETWMLMELQKIR.r [1xOxidation]
		1	1737.87	k.QETWMLMELQKIR.r [2xOxidation]
		2	1861.98	k.QETWMLMELQKIRR.q
		2	1877.97	k.QETWMLMELQKIRR.q [1xOxidation]
		2	1893.97	k.QETWMLMELQKIRR.q [2xOxidation]
		2	1396.72	k.IRRQIEHCEGR.m
		1	1127.54	r.RQIEHCEGR.m
		2	1600.8	r.RQIEHCEGRMTLK.n
		2	1616.8	r.RQIEHCEGRMTLK.n [1xOxidation]
		0	971.436	r.QIEHCEGR.m
		1	1444.7	r.QIEHCEGRMTLK.n
		1	1460.7	r.QIEHCEGRMTLK.n [1xOxidation]
		1	2190.17	r.MTLKNLPLADQGSSHHITVK.i
		1	2206.16	r.MTLKNLPLADQGSSHHITVK.i [1xOxidation]
		2	2787.52	r.MTLKNLPLADQGSSHHITVKINELK.s
		2	2803.51	r.MTLKNLPLADQGSSHHITVKINELK.s [1xOxidation]
		0	1716.9	k.NLPLADQGSSHHITVK.i
		1	2314.25	k.NLPLADQGSSHHITVKINELK.s
		0	616.366	k.INELK.s
		1	2454.32	k.INELKSVQNDSQAIAEVLNQLK.d
		0	1856.97	k.SVQNDSQAIAEVLNQLK.d
		1	2704.37	k.SVQNDSQAIAEVLNQLKDMLANFR.g
		1	2720.37	k.SVQNDSQAIAEVLNQLKDMLANFR.g [1xOxidation]
		0	866.419	k.DMLANFR.g
		0	882.414	k.DMLANFR.g [1xOxidation]
		1	1267.61	k.DMLANFRGSEK.y
		1	1283.6	k.DMLANFRGSEK.y [1xOxidation]
		1	2153.04	r.GSEKYCYLQNEVFGLFQK.l
		0	1751.85	k.YCYLQNEVFGLFQK.l
		0	2081.03	k.LENINGVTDGYLNSLCTVR.a
		0	1586.88	r.ALLQAILQTEDMLK.v
		0	1602.88	r.ALLQAILQTEDMLK.v [1xOxidation]
		1	2205.19	r.ALLQAILQTEDMLKVYEAR.l
		1	2221.19	r.ALLQAILQTEDMLKVYEAR.l [1xOxidation]
		0	637.33	k.VYEAR.l
		1	2126.03	k.VYEARLTEEETVCLDLDK.v
		2	2744.34	k.VYEARLTEEETVCLDLDKVEAYR.c
		0	1507.72	r.LTEEETVCLDLDK.v
		1	2126.03	r.LTEEETVCLDLDKVEAYR.c
		2	2527.24	r.LTEEETVCLDLDKVEAYRCGLK.k
		0	637.33	k.VEAYR.c
		1	1038.54	k.VEAYRCGLK.k
		2	1166.63	k.VEAYRCGLKK.i
		2	789.501	r.CGLKKIK.n
		2	1085.67	k.KIKNDLNLK.k
		1	957.573	k.IKNDLNLK.k
		2	1085.67	k.IKNDLNLKK.s
		0	716.394	k.NDLNLK.k
		1	844.489	k.NDLNLKK.s
		2	1588.91	k.NDLNLKKSLLATMK.t
		2	1604.9	k.NDLNLKKSLLATMK.t [1xOxidation]
		1	891.533	k.KSLLATMK.t
		1	907.528	k.KSLLATMK.t [1xOxidation]
		2	1490.86	k.KSLLATMKTELQK.a
		2	1506.86	k.KSLLATMKTELQK.a [1xOxidation]
		0	763.438	k.SLLATMK.t
		0	779.433	k.SLLATMK.t [1xOxidation]
		1	1362.77	k.SLLATMKTELQK.a
		1	1378.76	k.SLLATMKTELQK.a [1xOxidation]
		0	618.346	k.TELQK.a
		0	2433.2	k.AQQIHSQTSQQYPLYDLDLGK.f
		1	2894.43	k.AQQIHSQTSQQYPLYDLDLGKFGEK.v
		1	1293.68	k.FGEKVTQLTDR.w
		2	1763.92	k.FGEKVTQLTDRWQR.i
		0	832.452	k.VTQLTDR.w
		1	1302.69	k.VTQLTDRWQR.i
		2	1658.9	k.VTQLTDRWQRIDK.q
		1	845.463	r.WQRIDK.q
		2	1504.8	r.WQRIDKQIDFR.l
		1	1034.56	r.IDKQIDFR.l
		2	1818.97	r.IDKQIDFRLWDLEK.q
		0	678.357	k.QIDFR.l
		1	1462.77	k.QIDFRLWDLEK.q
		2	1832.01	k.QIDFRLWDLEKQIK.q
		0	803.43	r.LWDLEK.q
		1	1172.67	r.LWDLEKQIK.q
		2	1569.91	r.LWDLEKQIKQLR.n
		1	785.499	k.QIKQLR.n
		2	1218.71	k.QIKQLRNYR.d
		1	849.469	k.QLRNYR.d
		2	1818.87	k.QLRNYRDNYQAFCK.w
		1	1421.63	r.NYRDNYQAFCK.w
		2	2198.01	r.NYRDNYQAFCKWLYDAK.r
		0	988.419	r.DNYQAFCK.w
		1	1764.81	r.DNYQAFCKWLYDAK.r
		2	1920.91	r.DNYQAFCKWLYDAKR.r
		0	795.404	k.WLYDAK.r
		1	951.505	k.WLYDAKR.r
		2	1107.61	k.WLYDAKRR.q
		2	1249.63	k.RRQDSLESMK.f
		2	1265.63	k.RRQDSLESMK.f [1xOxidation]
		1	1093.53	r.RQDSLESMK.f
		1	1109.53	r.RQDSLESMK.f [1xOxidation]
		2	2100.98	r.RQDSLESMKFGDSNTVMR.f
		2	2116.97	r.RQDSLESMKFGDSNTVMR.f [1xOxidation]
		2	2132.97	r.RQDSLESMKFGDSNTVMR.f [2xOxidation]
		0	937.429	r.QDSLESMK.f
		0	953.424	r.QDSLESMK.f [1xOxidation]
		1	1944.88	r.QDSLESMKFGDSNTVMR.f
		1	1960.87	r.QDSLESMKFGDSNTVMR.f [1xOxidation]
		1	1976.87	r.QDSLESMKFGDSNTVMR.f [2xOxidation]
		2	2704.27	r.QDSLESMKFGDSNTVMRFLNEQK.n
		2	2720.27	r.QDSLESMKFGDSNTVMRFLNEQK.n [1xOxidation]
		2	2736.26	r.QDSLESMKFGDSNTVMRFLNEQK.n [2xOxidation]
		0	1026.47	k.FGDSNTVMR.f
		0	1042.46	k.FGDSNTVMR.f [1xOxidation]
		1	1785.86	k.FGDSNTVMRFLNEQK.n
		1	1801.85	k.FGDSNTVMRFLNEQK.n [1xOxidation]
		2	2751.35	k.FGDSNTVMRFLNEQKNLHSEISGK.r
		2	2767.35	k.FGDSNTVMRFLNEQKNLHSEISGK.r [1xOxidation]
		0	778.409	r.FLNEQK.n
		1	1743.9	r.FLNEQKNLHSEISGK.r
		2	1900	r.FLNEQKNLHSEISGKR.d
		0	984.511	k.NLHSEISGK.r
		1	1140.61	k.NLHSEISGKR.d
		2	1383.73	k.NLHSEISGKRDK.s
		2	1118.58	k.RDKSEEVQK.i
		1	962.479	r.DKSEEVQK.i
		2	2005.03	r.DKSEEVQKIAELCANSIK.d
		0	719.357	k.SEEVQK.i
		1	1761.91	k.SEEVQKIAELCANSIK.d
		0	1061.57	k.IAELCANSIK.d
		0	2481.31	k.DYELQLASYTSGLETLLNIPIK.r
		1	2637.41	k.DYELQLASYTSGLETLLNIPIKR.t
		1	2279.19	k.RTMIQSPSGVILQEAADVHAR.y
		1	2295.19	k.RTMIQSPSGVILQEAADVHAR.y [1xOxidation]
		0	2123.09	r.TMIQSPSGVILQEAADVHAR.y
		0	2139.09	r.TMIQSPSGVILQEAADVHAR.y [1xOxidation]
		0	907.525	r.YIELLTR.s
		1	1648.83	r.YIELLTRSGDYYR.f
		2	2497.28	r.YIELLTRSGDYYRFLSEMLK.s
		2	2513.27	r.YIELLTRSGDYYRFLSEMLK.s [1xOxidation]
		0	760.326	r.SGDYYR.f
		1	1608.77	r.SGDYYRFLSEMLK.s
		1	1624.77	r.SGDYYRFLSEMLK.s [1xOxidation]
		2	2294.14	r.SGDYYRFLSEMLKSLEDLK.l
		2	2310.13	r.SGDYYRFLSEMLKSLEDLK.l [1xOxidation]
		0	867.465	r.FLSEMLK.s
		0	883.459	r.FLSEMLK.s [1xOxidation]
		1	1552.83	r.FLSEMLKSLEDLK.l
		1	1568.82	r.FLSEMLKSLEDLK.l [1xOxidation]
		2	1794.01	r.FLSEMLKSLEDLKLK.n
		2	1810	r.FLSEMLKSLEDLKLK.n [1xOxidation]
		0	704.383	k.SLEDLK.l
		1	945.562	k.SLEDLKLK.n
		2	1288.75	k.SLEDLKLKNTK.i
		1	603.382	k.LKNTK.i
		2	1713.97	k.LKNTKIEVLEEELR.l
		1	1472.8	k.NTKIEVLEEELR.l
		2	1813.02	k.NTKIEVLEEELRLAR.d
		0	1129.61	k.IEVLEEELR.l
		1	1469.83	k.IEVLEEELRLAR.d
		2	2445.2	k.IEVLEEELRLARDANSENCNK.n
		1	1334.61	r.LARDANSENCNK.n
		2	1576.75	r.LARDANSENCNKNK.f
		0	994.389	r.DANSENCNK.n
		1	1236.53	r.DANSENCNKNK.f
		2	2223.05	r.DANSENCNKNKFLDQNLQK.y
		1	1247.67	k.NKFLDQNLQK.y
		2	2332.14	k.NKFLDQNLQKYQAECSQFK.a
		0	1005.54	k.FLDQNLQK.y
		1	2090	k.FLDQNLQKYQAECSQFK.a
		2	2289.13	k.FLDQNLQKYQAECSQFKAK.l
		0	1103.48	k.YQAECSQFK.a
		1	1302.61	k.YQAECSQFKAK.l
		2	2186.12	k.YQAECSQFKAKLASLEELK.r
		1	1101.65	k.AKLASLEELK.r
		2	1257.75	k.AKLASLEELKR.q
		0	902.519	k.LASLEELK.r
		1	1058.62	k.LASLEELKR.q
		2	1799.99	k.LASLEELKRQAELDGK.s
		1	916.485	k.RQAELDGK.s
		2	1202.65	k.RQAELDGKSAK.q
		0	760.384	r.QAELDGK.s
		1	1046.55	r.QAELDGKSAK.q
		2	1644.86	r.QAELDGKSAKQNLDK.c
		1	903.489	k.SAKQNLDK.c
		2	1595.82	k.SAKQNLDKCYGQIK.e
		0	617.325	k.QNLDK.c
		1	1309.66	k.QNLDKCYGQIK.e
		2	1922.96	k.QNLDKCYGQIKELNEK.i
		0	711.349	k.CYGQIK.e
		1	1324.66	k.CYGQIKELNEK.i
		2	1694.89	k.CYGQIKELNEKITR.l
		0	632.325	k.ELNEK.i
		1	1002.56	k.ELNEKITR.l
		2	2123.09	k.ELNEKITRLTYEIEDEK.r
		1	1509.78	k.ITRLTYEIEDEK.r
		2	1665.88	k.ITRLTYEIEDEKR.r
		0	1139.55	r.LTYEIEDEK.r
		1	1295.65	r.LTYEIEDEKR.r
		2	1451.75	r.LTYEIEDEKRR.r
		2	889.485	r.RKSVEDR.f
		1	733.384	r.KSVEDR.f
		2	1379.69	r.KSVEDRFDQQK.n
		0	605.289	k.SVEDR.f
		1	1251.6	k.SVEDRFDQQK.n
		2	2256.05	k.SVEDRFDQQKNDYDQLQK.a
		0	665.325	r.FDQQK.n
		1	1669.78	r.FDQQKNDYDQLQK.a
		2	1896.92	r.FDQQKNDYDQLQKAR.q
		0	1023.47	k.NDYDQLQK.a
		1	1250.61	k.NDYDQLQKAR.q
		2	1738.82	k.NDYDQLQKARQCEK.e
		1	734.361	k.ARQCEK.e
		2	1589.79	k.ARQCEKENLGWQK.l
		1	1362.65	r.QCEKENLGWQK.l
		2	1948.94	r.QCEKENLGWQKLESEK.a
		0	874.442	k.ENLGWQK.l
		1	1460.74	k.ENLGWQKLESEK.a
		2	1772.95	k.ENLGWQKLESEKAIK.e
		0	605.314	k.LESEK.a
		1	917.53	k.LESEKAIK.e
		2	1174.67	k.LESEKAIKEK.e
		2	1407.75	k.AIKEKEYEIER.l
		1	1095.53	k.EKEYEIER.l
		2	1364.72	k.EKEYEIERLR.v
		0	838.394	k.EYEIER.l
		1	1107.58	k.EYEIERLR.v
		2	2133.13	k.EYEIERLRVLLQEEGTR.k
		1	1313.75	r.LRVLLQEEGTR.k
		2	1441.85	r.LRVLLQEEGTRK.r
		0	1044.57	r.VLLQEEGTR.k
		1	1172.66	r.VLLQEEGTRK.r
		2	1328.76	r.VLLQEEGTRKR.e
		2	1279.66	r.KREYENELAK.v
		1	1151.57	k.REYENELAK.v
		2	1406.74	k.REYENELAKVR.n
		0	995.468	r.EYENELAK.v
		1	1250.64	r.EYENELAKVR.n
		2	2638.23	r.EYENELAKVRNHYNEEMSNLR.n
		2	2654.23	r.EYENELAKVRNHYNEEMSNLR.n [1xOxidation]
		1	1661.78	k.VRNHYNEEMSNLR.n
		1	1677.78	k.VRNHYNEEMSNLR.n [1xOxidation]
		2	1903.92	k.VRNHYNEEMSNLRNK.y
		2	1919.91	k.VRNHYNEEMSNLRNK.y [1xOxidation]
		0	1406.61	r.NHYNEEMSNLR.n
		0	1422.61	r.NHYNEEMSNLR.n [1xOxidation]
		1	1648.75	r.NHYNEEMSNLRNK.y
		1	1664.74	r.NHYNEEMSNLRNK.y [1xOxidation]
		2	2740.3	r.NHYNEEMSNLRNKYETEINITK.t
		2	2756.29	r.NHYNEEMSNLRNKYETEINITK.t [1xOxidation]
		1	1352.71	r.NKYETEINITK.t
		2	1795.98	r.NKYETEINITKTTIK.e
		0	1110.57	k.YETEINITK.t
		1	1553.84	k.YETEINITKTTIK.e
		2	2270.19	k.YETEINITKTTIKEISMQK.e
		2	2286.19	k.YETEINITKTTIKEISMQK.e [1xOxidation]
		1	1178.64	k.TTIKEISMQK.e
		1	1194.64	k.TTIKEISMQK.e [1xOxidation]
		2	1752.87	k.TTIKEISMQKEDDSK.n
		2	1768.86	k.TTIKEISMQKEDDSK.n [1xOxidation]
		0	735.371	k.EISMQK.e
		0	751.365	k.EISMQK.e [1xOxidation]
		1	1309.59	k.EISMQKEDDSK.n
		1	1325.59	k.EISMQKEDDSK.n [1xOxidation]
		2	1692.82	k.EISMQKEDDSKNLR.n
		2	1708.82	k.EISMQKEDDSKNLR.n [1xOxidation]
		1	976.469	k.EDDSKNLR.n
		2	1602.78	k.EDDSKNLRNQLDR.l
		1	1028.56	k.NLRNQLDR.l
		2	1384.78	k.NLRNQLDRLSR.e
		0	645.332	r.NQLDR.l
		1	1001.55	r.NQLDRLSR.e
		2	1400.74	r.NQLDRLSRENR.d
		1	774.422	r.LSRENR.d
		2	1130.63	r.LSRENRDLK.d
		1	774.41	r.ENRDLK.d
		2	1386.73	r.ENRDLKDEIVR.l
		1	987.547	r.DLKDEIVR.l
		2	2356.25	r.DLKDEIVRLNDSILQATEQR.r
		0	631.341	k.DEIVR.l
		1	2000.04	k.DEIVRLNDSILQATEQR.r
		2	2156.14	k.DEIVRLNDSILQATEQRR.r
		0	1387.72	r.LNDSILQATEQR.r
		1	1543.82	r.LNDSILQATEQRR.r
		2	1699.92	r.LNDSILQATEQRRR.a
		2	1342.72	r.RRAEENALQQK.a
		1	1186.62	r.RAEENALQQK.a
		2	2134.04	r.RAEENALQQKACGSEIMQK.k
		2	2150.03	r.RAEENALQQKACGSEIMQK.k [1xOxidation]
		0	1030.52	r.AEENALQQK.a
		1	1977.94	r.AEENALQQKACGSEIMQK.k
		1	1993.93	r.AEENALQQKACGSEIMQK.k [1xOxidation]
		2	2106.03	r.AEENALQQKACGSEIMQKK.q
		2	2122.03	r.AEENALQQKACGSEIMQKK.q [1xOxidation]
		0	966.438	k.ACGSEIMQK.k
		0	982.433	k.ACGSEIMQK.k [1xOxidation]
		1	1094.53	k.ACGSEIMQKK.q
		1	1110.53	k.ACGSEIMQKK.q [1xOxidation]
		2	2085.08	k.ACGSEIMQKKQHLEIELK.q
		2	2101.08	k.ACGSEIMQKKQHLEIELK.q [1xOxidation]
		1	1137.66	k.KQHLEIELK.q
[truncated: 11,342 more rows]
