# Supplementary material for: Non-invasive screening of breast cancer from fingertip smears—a proof of concept study
Source: Sci Rep. 2023 Feb 1;13:1868. doi: 10.1038/s41598-023-29036-7 (PMC9892587; doi:10.1038/s41598-023-29036-7)
Supplement: Supplementary file 7 — Supplementary Information 7. [file 41598_2023_29036_MOESM7_ESM.xlsx]

## Sheet: Table S6
Table S6. In silico list of digested proteins present in fingermarks
Protein name		Missed cleavages	m/z	Peptide sequence
Sortilin-related receptor		0	600.335	k.LEPGGK.y
Filamin-B		1	600.394	k.GVRIR.e
Chromodomain-helicase-DNA-binding protein 3		1	601.334	k.KYYK.y
Probable helicase senataxin		0	601.342	r.NQLAR.a
Probable helicase senataxin		2	601.364	k.NRRR.l
Dermcidin		0	601.367	k.AVGGLGK.l
Dermcidin		0	601.367	k.AVGGLGK.l
Keratin, type II cytoskeletal 4		0	601.367	k.LLNNK.f
Helicase SRCAP		0	601.367	r.IAELR.k
Filamin-B		1	601.367	k.KQTPK.q
Keratin, type I cuticular Ha4		1	601.378	k.GLQRK.e
Chromodomain-helicase-DNA-binding protein 3		2	601.414	k.KLRGK.k
Chromodomain-helicase-DNA-binding protein 3		2	601.414	k.LRGKK.m
Protocadherin-11 Y-linked		0	602.271	r.TNCHK.c
Keratin, type II cytoskeletal 6A		0	602.326	k.QDLAR.l
Keratin, type II cytoskeletal 6B		0	602.326	k.QDLAR.l
Protein Shroom3		0	602.326	r.QADIR.y
Probable helicase senataxin		1	602.337	k.KGQNR.s
Keratin, type II cytoskeletal 1		0	602.351	r.VDQLK.s
Patched domain-containing protein 3		1	602.362	r.VAREK.g
Low-density lipoprotein receptor-related protein 2		1	602.387	r.KDLVK.t
Phosphoribosylformylglycinamidine synthase		0	603.292	r.ECPVR.r
Keratin, type II cytoskeletal 1		0	603.31	k.EDLAR.l
Keratin, type II cytoskeletal 2 epidermal		0	603.31	k.EDLAR.l
Lactotransferrin		0	603.31	r.QAQEK.f
Keratin, type II cytoskeletal 2 epidermal		1	603.321	k.DARNK.l
Keratin, type II cytoskeletal 5		1	603.321	k.DARNK.l
Filaggrin		1	603.332	r.GRSAGR.s
Filaggrin		1	603.332	r.GRSAGR.s
Helicase SRCAP		1	603.336	r.KNWR.y
Keratin, type II cuticular Hb4		0	603.371	k.LLETK.w
Desmoplakin		1	603.382	k.LKNTK.i
Probable helicase senataxin		1	603.382	k.TKVQK.d
Chromodomain-helicase-DNA-binding protein 3		2	603.394	r.RAKTK.e
Low-density lipoprotein receptor-related protein 2		0	604.251	k.NCPDR.t
Beta-defensin 103 precusor		0	604.255	k.YYCR.v
Protocadherin-11 Y-linked		0	604.269	k.AEDGGR.v
Caspase 14		0	604.287	r.MSNPR.s
Helicase SRCAP		0	604.294	r.EEQAK.l
Chromodomain-helicase-DNA-binding protein 3		1	604.305	r.GDREK.s
Filaggrin		0	604.305	r.VSQDR.d
Probable helicase senataxin		1	604.32	r.WDKR.t
Myosin-6		0	604.323	r.GQLMR.i
Desmoplakin		0	604.33	k.TIQDK.n
Desmoplakin		0	604.33	k.TIQDK.n
Desmoplakin		0	604.33	r.IQESK.n
Serpin A12		0	604.33	k.TQDLK.l
Thioredoxin		0	604.33	k.QIESK.t
Myosin-8		1	604.366	k.LSKEK.k
Myosin-6		2	604.378	k.SKGGKK.k
Probable helicase senataxin		1	604.378	k.ISTRK.q
Desmoplakin		0	605.289	k.SVEDR.f
Myosin-8		0	605.289	k.SEVDR.k
Desmoplakin		0	605.314	k.LESEK.a
Phosphoribosylformylglycinamidine synthase		0	605.325	r.VETTR.r
Filamin-B		0	605.325	k.ESITR.t
Patched domain-containing protein 3		1	605.338	r.HRHR.c
Aspartate aminotransferase mitochondrial		0	605.344	r.IIGMR.t [1xOxidation]
Filaggrin		0	606.284	r.SSAGER.h
Filaggrin		0	606.284	r.SSAGER.h
Filaggrin		0	606.284	r.SSAGER.h
Filaggrin		0	606.284	r.SSAGER.h
Filaggrin		0	606.284	r.SSAGER.h
Filaggrin		0	606.284	r.SSAGER.h
Filaggrin-2		0	606.321	k.SGSTVR.r
Helicase SRCAP		1	606.339	r.CRLSK.r
Phosphoribosylformylglycinamidine synthase		2	606.383	r.RFRK.r
Calmodulin-like protein 5		0	607.276	r.MLAQE. [1xOxidation]
Helicase SRCAP		0	607.287	r.IDMGR.f [1xOxidation]
Aspartate aminotransferase mitochondrial		0	607.287	k.VMADR.i [1xOxidation]
Keratin, type I cuticular Ha6		0	608.282	r.SVGSCR.v
Myosin-6		1	608.377	k.VKAYK.r
Desmoplakin		0	609.266	r.ETGMR.l [1xOxidation]
Low-density lipoprotein receptor-related protein 2		0	609.291	k.LMSDK.r [1xOxidation]
Desmoplakin		0	609.299	k.ASFER.m
Probable helicase senataxin		0	609.303	r.TSVMR.n [1xOxidation]
Myosin-6		0	609.324	k.AVYEK.m
Myosin-8		0	609.324	k.AVYEK.m
Myosin-8		0	609.361	k.VSIYK.l
Filaggrin		0	610.306	r.GHPGSR.r
Filamin-B		1	613.313	r.MYRK.y [1xOxidation]
Myosin-8		0	613.33	r.EVHTK.i
Junction plakoglobin		0	613.342	r.HLTSR.h
Low-density lipoprotein receptor-related protein 2		0	614.33	r.YYLR.n
Prolactin-inducible protein		1	614.46	r.KIIIK.n
Protein Shroom3		2	615.38	r.RGARR.r
Protein Shroom3		2	615.38	r.GARRR.l
Myosin-6		1	615.394	k.KLAQR.l
Myosin-8		1	615.394	k.KLAQR.l
Protein Shroom3		1	615.394	r.KAIQR.t
Chromodomain-helicase-DNA-binding protein 3		2	615.405	k.GKRVR.k
Keratin, type II cuticular Hb4		0	616.341	r.LQAER.n
Myosin-6		0	616.341	k.AELQR.v
Myosin-8		0	616.341	k.ELQAR.i
Myosin-8		0	616.341	k.AELQR.a
Phosphoribosylformylglycinamidine synthase		0	616.341	r.AGAELR.r
Filaggrin		0	616.352	r.TSRPR.g
Helicase SRCAP		1	616.352	k.ANQKR.m
Desmoplakin		0	616.366	k.INELK.s
Desmoplakin		0	616.366	k.QLIDK.e
Chromodomain-helicase-DNA-binding protein 3		1	616.378	r.NLGKGK.r
Desmoplakin		0	616.378	r.NLTIR.s
Probable helicase senataxin		1	616.403	k.LIKDK.r
Myosin-6		0	617.3	k.ENQAR.i
Desmoplakin		0	617.325	k.QNLDK.c
Desmoplakin		0	617.325	k.EEAIR.k
Keratin, type II cytoskeletal 4		0	617.325	k.EELAR.m
Myosin-6		0	617.325	r.ENLNK.l
Myosin-6		0	617.325	k.AEIER.k
Myosin-8		0	617.325	r.ENLNK.l
Keratin type II cytoskeletal 1B		0	617.325	k.EELAR.l
Helicase SRCAP		0	617.362	r.LISER.t
Chromodomain-helicase-DNA-binding protein 3		2	617.434	r.TKKLK.r
Protein Shroom3		0	618.309	k.VEEGGK.a
Desmoplakin		0	618.321	r.VSQER.t
Low-density lipoprotein receptor-related protein 2		0	618.321	k.IDGTGR.e
Filamin-B		0	618.321	r.GLSEGR.t
Filamin-B		0	618.321	k.ISGEGR.v
Low-density lipoprotein receptor-related protein 2		0	618.325	k.GEVWK.q
Junction plakoglobin		1	618.332	k.EASRR.a
Myosin-6		1	618.332	k.SEARR.k
Phosphoribosylformylglycinamidine synthase		0	618.336	r.WASVR.v
Desmoplakin		0	618.346	k.TELQK.a
Protein S100-A8		1	618.346	r.DDLKK.l
Probable helicase senataxin		1	618.346	k.VKEDK.r
Protein Shroom3		1	618.346	r.KLDDK.i
Probable helicase senataxin		1	618.357	k.VSKER.q
Myosin-6		1	618.382	k.LTKEK.k
Keratin, type I cuticular Ha1		0	619.305	r.SDLER.q
Keratin, type I cuticular Ha3-II		0	619.305	r.SDLER.q
Myosin-6		0	619.33	k.ETLEK.s
Filamin-B		1	619.334	k.CVNKR.i
Keratin, type I cytoskeletal 19		0	619.348	r.LMDIK.s
Probable helicase senataxin		2	619.389	k.TSKRK.t
Probable helicase senataxin		0	620.279	k.DSGWR.t
Caspase 14		0	620.282	r.MSNPR.s [1xOxidation]
Keratin, type II cytoskeletal 5		0	620.282	k.QDMAR.l
Keratin, type II cuticular Hb4		0	620.282	k.QDMAR.q
Filaggrin		0	620.3	k.TENTR.l
Myosin-6		0	620.318	r.GQLMR.i [1xOxidation]
Probable helicase senataxin		0	620.344	k.TMIQK.d
Helicase SRCAP		0	620.377	k.VVQFK.q
Low-density lipoprotein receptor-related protein 2		0	621.241	r.CDNNR.c
Desmoplakin		0	621.291	r.LECEK.q
Probable helicase senataxin		2	621.339	k.CKDKK.n
Keratin, type II cuticular Hb4		0	622.261	k.MDNSR.d
Myosin-6		1	622.342	r.QRYR.i
Probable helicase senataxin		0	623.315	k.DVSFR.n
Myosin-8		0	623.333	r.GFLMR.v
Protocadherin-11 Y-linked		0	623.34	k.EYAIK.l
Protein S100-A8		0	623.376	k.YSLIK.g
Keratin, type II cytoskeletal 1		0	624.31	r.QFSSR.s
Filaggrin		0	624.321	r.AHPGSR.r
Chromodomain-helicase-DNA-binding protein 3		1	624.354	k.AFKMK.r
Desmoplakin		0	624.358	k.QAHLR.n
Myosin-8		1	624.371	k.VKSYK.r
Sortilin-related receptor		1	624.371	r.SYKVK.s
Desmoplakin		0	625.265	k.YPCDK.n
Myosin-8		0	625.319	k.ESYVK.s
Filamin-B		1	625.324	k.RMYR.k
Chromodomain-helicase-DNA-binding protein 3		0	626.301	k.EQGHR.v
Low-density lipoprotein receptor-related protein 2		0	627.357	k.QVQPR.s
Filaggrin		0	628.316	r.HSATGR.g
Keratin, type II cytoskeletal 6A		0	628.378	r.LPGVSR.s
Keratin, type II cytoskeletal 6B		0	628.378	r.LPGVSR.s
Helicase SRCAP		1	628.425	r.LARLR.l
Low-density lipoprotein receptor-related protein 2		1	628.451	r.RVLLK.v
Protocadherin-11 Y-linked		1	628.451	r.LVKIR.f
Low-density lipoprotein receptor-related protein 2		0	629.282	r.CDHVR.d
Protocadherin-11 Y-linked		0	629.325	k.EPLDR.e
Myosin-8		1	629.409	r.KNVLR.l
Junction plakoglobin		2	629.421	r.AKRVR.e
Probable helicase senataxin		1	629.434	r.KQLIK.c
Keratin type II cytoskeletal 1B		1	630.343	r.GGGARGR.s
Zinc-alpha-2-glycoprotein		0	630.357	k.NILDR.q
Chromodomain-helicase-DNA-binding protein 3		0	630.357	r.IGQANK.v
Chromodomain-helicase-DNA-binding protein 3		0	630.357	k.TEKPR.f
Desmoplakin		0	630.357	k.NLIDR.e
Low-density lipoprotein receptor-related protein 2		0	630.357	r.GLAVDR.s
Myosin-6		0	630.357	r.NEVLR.v
Phosphoribosylformylglycinamidine synthase		1	630.368	r.GLRER.m
Protein Shroom3		1	630.368	r.RLGER.r
Protein Shroom3		1	630.368	r.LGERR.r
Keratin, type II cytoskeletal 5		0	630.382	r.GELALK.d
Chromodomain-helicase-DNA-binding protein 3		0	631.341	k.QVEQK.s
Desmoplakin		0	631.341	k.DEIVR.l
Keratin, type II cytoskeletal 1		0	631.341	r.GENALK.d
Keratin, type II cytoskeletal 4		0	631.341	r.GENALK.d
Myosin-8		0	631.341	r.NAEAVK.g
Filaggrin-2		1	631.342	k.RYHR.s
Myosin-8		1	631.352	k.AEKQR.s
Helicase SRCAP		1	631.36	k.QMPKK.y
Deoxynucleotidyltransferase terminal-interacting protein 1		0	631.366	k.LEELK.s
Desmoplakin		0	631.366	k.ELIEK.g
Filaggrin		0	631.366	k.ELLEK.e
Filaggrin-2		0	631.366	k.ELLEK.e
Filaggrin		2	631.375	k.RRGSR.v
Filamin-B		1	631.377	k.GKIDAK.v
Desmoplakin		1	631.389	k.NTLRK.r
Junction plakoglobin		0	632.282	r.DPMNR.m
Filaggrin		0	632.3	r.SSPGER.h
Filaggrin		0	632.3	r.SSPGER.h
Filaggrin		0	632.3	r.SSPGER.h
Filaggrin		0	632.3	r.SSPGER.h
Filaggrin		0	632.3	r.SSPGER.h
Chromodomain-helicase-DNA-binding protein 3		0	632.325	k.EDQIK.k
Desmoplakin		0	632.325	k.ELNEK.i
Myosin-8		0	632.325	r.QLDEK.d
Probable helicase senataxin		0	632.325	k.DDALAK.t
Probable helicase senataxin		0	632.325	r.INEEK.k
Serpin A12		1	632.344	r.KMPEK.d
Probable helicase senataxin		1	632.347	k.SQKNR.r
Adrenomedullin		0	632.351	k.WALSR.
Myosin-6		1	632.361	k.VEKEK.h
Myosin-8		1	632.361	k.VEKEK.h
Protein Shroom3		0	632.361	r.TEALAK.e
Helicase SRCAP		1	632.384	k.LRSTR.l
Filaggrin		0	633.295	r.GQSGER.s
Prolactin-inducible protein		0	633.295	r.QDNTR.k
Keratin, type II cytoskeletal 4		0	633.314	r.QQCVR.g
Desmoplakin		0	633.32	k.IESER.e
Desmoplakin		0	633.32	r.SEIER.l
Myosin-8		0	633.32	k.EVTER.a
Protein S100-A7 or Psoriasin		1	633.32	k.NEDKK.i
Probable helicase senataxin		0	633.339	k.ICLER.e
Chromodomain-helicase-DNA-binding protein 3		0	633.357	r.AAISSGK.l
Chromodomain-helicase-DNA-binding protein 3		2	633.368	k.SDKRK.v
Chromodomain-helicase-DNA-binding protein 3		2	633.393	k.EKKTK.r
Patched domain-containing protein 3		1	633.433	k.KILLF.
Desmoplakin		0	634.279	k.ETNDR.k
Desmoplakin		0	634.359	r.AMTIAK.l
Keratin, type I cuticular Ha4		0	635.282	r.CDLER.q
Keratin, type I cuticular Ha6		0	635.282	r.CDLER.q
Keratin, type I cytoskeletal 19		0	635.343	r.LMDIK.s [1xOxidation]
Lactotransferrin		0	635.376	k.DLLFK.d
Keratin, type II cytoskeletal 5		0	636.277	k.QDMAR.l [1xOxidation]
Keratin, type II cuticular Hb4		0	636.277	k.QDMAR.q [1xOxidation]
Filaggrin		0	636.295	r.SESASR.n
Filaggrin		0	636.295	r.SESASR.n
Probable helicase senataxin		0	636.338	k.TMIQK.d [1xOxidation]
Myosin-6		0	637.294	k.EEFGR.i
Desmoplakin		0	637.33	k.VYEAR.l
Desmoplakin		0	637.33	k.VEAYR.c
Keratin, type II cuticular Hb4		0	638.256	k.MDNSR.d [1xOxidation]
Phosphoribosylformylglycinamidine synthase		0	638.351	r.YLTNK.v
Myosin-8		0	639.328	r.GFLMR.v [1xOxidation]
Filaggrin		0	640.316	r.HEQAR.n
Filaggrin		0	640.316	r.HEQAR.d
Filaggrin		0	640.316	r.HEQAR.d
Ubiquitin-60S ribosomal protein L40		1	640.323	r.KCYAR.l
Chromodomain-helicase-DNA-binding protein 3		1	640.349	k.AFKMK.r [1xOxidation]
Filaggrin-2		1	640.353	k.QLSRH.
Lactotransferrin		0	641.314	k.TTYEK.y
Filamin-B		1	641.319	k.RMYR.k [1xOxidation]
Serpin A12		0	641.373	r.LQPQR.k
Probable helicase senataxin		0	641.409	r.QIRPK.s
Ubiquitin-60S ribosomal protein L40		0	642.255	k.YNCDK.m
Filaggrin		0	642.284	k.HEDNK.q
Keratin, type II cuticular Hb4		0	642.332	r.VSSGHR.v
Chromodomain-helicase-DNA-binding protein 3		1	642.393	r.LEPRK.i
Desmoplakin		0	642.393	k.AISVPR.v
Low-density lipoprotein receptor-related protein 2		0	642.43	r.LGAIIR.v
Protein Shroom3		1	642.441	r.LVVRR.d
Calmodulin-like protein 3		0	643.334	r.HVMTR.l
Deoxynucleotidyltransferase terminal-interacting protein 1		0	643.389	k.AALNVR.d
Desmoplakin		1	643.4	k.ARLQR.l
Myosin-6		1	643.425	k.KNLLR.l
Protein Shroom3		0	644.3	k.AEDPGR.k
Deoxynucleotidyltransferase terminal-interacting protein 1		0	644.315	k.WDPAR.l
Low-density lipoprotein receptor-related protein 2		1	644.366	r.RCIPR.e
Desmoplakin		0	644.373	k.DVALAR.g
Low-density lipoprotein receptor-related protein 2		0	644.373	r.QVIER.m
Lactotransferrin		1	644.409	k.VERLK.q
Myosin-6		1	644.409	k.KIVER.r
Myosin-6		1	644.409	k.VEKLR.s
Myosin-6		1	644.409	k.KQLQK.l
Myosin-8		1	644.409	k.KQIQK.l
Protein S100-A9		1	644.409	k.ELVRK.d
Sortilin-related receptor		1	644.409	k.DLIRK.t
Chromodomain-helicase-DNA-binding protein 3		0	645.332	k.NDQLR.i
Desmoplakin		0	645.332	r.NQLDR.l
Protocadherin-11 Y-linked		0	645.332	r.ATPSNR.t
Serum albumin		0	645.357	k.LDELR.d
Patched domain-containing protein 3		1	645.368	k.DVRQK.l
Helicase SRCAP		0	645.368	k.QQTIR.e
Myosin-6		1	645.393	k.QKLEK.e
Myosin-8		1	645.393	k.QKLEK.e
Probable helicase senataxin		1	645.393	k.EKQLK.n
Helicase SRCAP		2	645.394	r.RWKR.g
Keratin, type I cytoskeletal 14		1	645.404	r.QIRTK.v
Protein Shroom3		0	646.316	k.ENLDR.r
Desmoplakin		0	646.341	r.QEIEK.f
Myosin-6		0	646.341	r.QLEEK.e
Chromodomain-helicase-DNA-binding protein 3		1	646.352	k.REDVK.g
Probable helicase senataxin		1	646.363	k.SIDRR.t
Myosin-6		1	646.377	k.LEKEK.s
Myosin-8		1	646.377	k.LEKEK.s
Filaggrin		2	646.388	k.KEKNK.t
Sortilin-related receptor		0	646.413	k.TVIVSK.d
Sortilin-related receptor		0	646.413	k.TSVVIK.w
Desmoplakin		0	647.274	k.DNNER.s
Filaggrin		0	647.299	k.QEENK.e
Filaggrin		1	647.322	r.DRSGGR.s
Myosin-6		0	647.325	k.ELEEK.m
Myosin-8		0	647.325	k.ELEEK.m
Dermcidin		0	647.325	k.DVLDSV.
Myosin-6		0	647.336	r.NAESVK.g
Probable helicase senataxin		0	647.336	k.DTGVQK.g
Filaggrin		1	647.347	r.ETGGKR.h
Helicase SRCAP		1	647.355	k.QMPKK.y [1xOxidation]
Helicase SRCAP		1	647.366	k.MKVNR.m
Myosin-6		0	647.372	k.VNSLSK.s
Junction plakoglobin		0	648.277	r.DPMNR.m [1xOxidation]
Aspartate aminotransferase mitochondrial		0	648.284	k.DADEAK.r
Protocadherin-11 Y-linked		1	648.32	r.EKEDK.y
Desmoplakin		1	648.331	r.EKSER.e
Desmoplakin		1	648.331	k.SEREK.n
Myosin-6		1	648.331	k.SEKER.l
Myosin-8		1	648.331	k.SEKER.i
Probable helicase senataxin		1	648.331	k.KDTER.n
Helicase SRCAP		0	648.331	r.LDGSTR.v
Deoxynucleotidyltransferase terminal-interacting protein 1		0	648.338	r.GCLDLK.l
Keratin, type II cytoskeletal 6A		0	648.338	r.GEMALK.d
Keratin, type II cytoskeletal 6B		0	648.338	r.GEMALK.d
Serpin A12		1	648.338	r.KMPEK.d [1xOxidation]
Desmoplakin		1	648.35	k.ERCIK.d
Probable helicase senataxin		0	648.371	k.QLYPK.e
Desmoplakin		1	648.386	k.LKTMR.q
Ubiquitin-60S ribosomal protein L40		0	648.408	r.LIFAGK.q
Filamin-B		0	649.315	r.ENSTAK.f
Serum albumin		0	649.334	k.CASLQK.f
Filamin-B		0	649.367	k.AFVGQK.s
Probable helicase senataxin		1	649.403	r.NIKFK.a
Myosin-8		0	650.318	k.CASLEK.t
Ubiquitin-60S ribosomal protein L40		1	650.348	k.MICRK.c
Desmoplakin		0	650.354	r.AMTIAK.l [1xOxidation]
Sortilin-related receptor		0	650.362	r.TLNFR.g
Sortilin-related receptor		1	650.398	k.TVFKR.r
Myosin-6		0	651.335	k.EEFVK.a
Chromodomain-helicase-DNA-binding protein 3		1	651.369	k.GPGHKR.r
Low-density lipoprotein receptor-related protein 2		0	652.349	r.MFLNK.t
Myosin-6		0	652.349	r.AFMGVK.n
Sortilin-related receptor		1	652.352	r.TRGYR.k
Junction plakoglobin		0	652.366	r.QYTLK.k
Low-density lipoprotein receptor-related protein 2		0	653.238	r.DCEMR.t
Patched domain-containing protein 3		0	653.308	r.FDCIR.n
Filaggrin		1	653.362	k.QYSKK.d
Desmoplakin		0	654.321	k.TQYSR.k
Filaggrin		1	654.346	r.KTYDK.e
Keratin, type II cytoskeletal 2 epidermal		0	654.357	r.GEHALK.d
Filamin-B		0	654.393	k.VTGLHK.v
Keratin, type II cuticular Hb4		0	655.389	r.GVGLGPR.a
Keratin, type II cytoskeletal 2 epidermal		0	656.336	r.HGDSLK.e
Probable helicase senataxin		2	656.457	k.KPKRK.r
Filaggrin-2		0	657.306	r.HGSNSR.r
Chromodomain-helicase-DNA-binding protein 3		0	657.429	k.LGLLGGK.r
Probable helicase senataxin		1	657.429	r.KVPVSK.t
Probable helicase senataxin		1	657.441	k.RGAIIK.t
Serum albumin		0	658.316	k.QEPER.n
Probable helicase senataxin		0	658.316	k.THSDAK.k
Keratin, type I cuticular Ha4		0	658.388	k.LIQER.s
Probable helicase senataxin		1	658.399	k.IKQNR.v
Lactotransferrin		0	659.303	r.YLGSGY.
Calmodulin-like protein 3		0	659.329	r.HVMTR.l [1xOxidation]
Desmoplakin		0	659.372	k.IEIER.l
Filaggrin-2		1	659.384	r.ERINK.s
Filaggrin		2	659.395	r.KGNKGR.s
Chromodomain-helicase-DNA-binding protein 3		0	659.409	r.ITQVAK.r
Keratin, type I cytoskeletal 9		1	659.409	k.KAALEK.s
Myosin-6		0	660.229	k.MHDEE.
Keratin, type II cytoskeletal 6A		0	660.306	r.SHSSSR.r
Keratin, type II cytoskeletal 6B		0	660.306	r.SHSSSR.r
Helicase SRCAP		1	660.342	k.EERAR.r
Filaggrin		1	660.354	r.GRQGSR.h
Filaggrin		1	660.354	r.GRQGSR.h
Protocadherin-11 Y-linked		1	660.367	r.IDREK.l
Protocadherin-11 Y-linked		1	660.367	k.LDREK.e
Filaggrin		1	660.379	k.RLSER.l
Low-density lipoprotein receptor-related protein 2		0	660.429	r.TVLISK.n
Protein Shroom3		1	661.326	k.RNEDK.e
Filaggrin		1	661.338	r.GRSGER.s
Keratin, type I cytoskeletal 13		0	661.351	k.SAELNK.e
Chromodomain-helicase-DNA-binding protein 3		2	661.388	r.EKKEK.k
Keratin, type II cytoskeletal 6A		2	662.362	r.KSYKH.
Keratin, type II cytoskeletal 6B		2	662.362	r.KSYKH.
Sortilin-related receptor		0	662.408	k.SITTIK.g
Chromodomain-helicase-DNA-binding protein 3		1	662.41	k.FLARR.f
Low-density lipoprotein receptor-related protein 2		0	663.306	k.TDGTNR.t
Myosin-6		0	663.313	r.MDLER.a
Myosin-8		0	663.313	r.MDLER.a
Myosin-8		1	663.331	k.KDESGK.m
Filaggrin-2		1	663.361	r.GTVKCR.h
Helicase SRCAP		1	663.361	k.MKVNR.m [1xOxidation]
Myosin-8		0	663.367	k.STIQSK.e
Desmoplakin		0	664.305	r.NPDYR.s
Junction plakoglobin		0	664.305	k.NPDYR.k
Myosin-6		0	664.315	k.SAETEK.e
Myosin-8		0	664.315	k.SAETEK.e
Keratin, type II cytoskeletal 2 epidermal		0	664.316	r.GGGGGGFR.g
Adrenomedullin		0	664.33	k.ISPQGY.
Keratin, type II cytoskeletal 6A		0	664.333	r.GEMALK.d [1xOxidation]
Keratin, type II cytoskeletal 6B		0	664.333	r.GEMALK.d [1xOxidation]
Desmoplakin		0	664.341	k.GFIDGR.a
Patched domain-containing protein 3		0	664.345	k.WPSFK.k
Low-density lipoprotein receptor-related protein 2		1	664.378	k.FGQGKK.e
Desmoplakin		1	664.381	k.LKTMR.q [1xOxidation]
Myosin-6		1	664.403	r.IEFKK.i
Filamin-B		0	665.31	k.ASSDASK.v
Filaggrin-2		0	665.321	r.GSSTTGR.r
Desmoplakin		0	665.325	r.FDQQK.n
Beta-defensin 103 precusor		2	665.333	r.KCCRR.k
Beta-defensin 103 precusor		2	665.333	k.CCRRK.k
Desmoplakin		0	665.387	k.ILEYK.r
Chromodomain-helicase-DNA-binding protein 3		0	665.398	k.YILTR.n
Myosin-6		0	666.313	k.CSSLEK.t
Ubiquitin-60S ribosomal protein L40		1	666.343	k.MICRK.c [1xOxidation]
Myosin-8		0	666.346	r.VEYQK.m
Protocadherin-11 Y-linked		0	666.357	k.NYTIR.e
Filaggrin		0	666.368	r.HSGIPR.r
Filaggrin		0	666.368	r.HSGIPR.g
Sortilin-related receptor		1	666.393	r.KSIYR.y
Low-density lipoprotein receptor-related protein 2		0	668.344	r.MFLNK.t [1xOxidation]
Myosin-6		0	668.344	r.AFMGVK.n [1xOxidation]
Myosin-6		0	668.347	k.DLQHR.l
Myosin-8		0	668.347	k.DLQHR.l
Helicase SRCAP		1	668.395	r.HRLSR.r
Low-density lipoprotein receptor-related protein 2		0	669.233	r.DCEMR.t [1xOxidation]
Chromodomain-helicase-DNA-binding protein 3		0	669.361	r.EFFVK.w
Helicase SRCAP		2	669.452	k.LPRKR.a
Keratin, type II cytoskeletal 1		0	670.327	r.HGDSVR.n
Chromodomain-helicase-DNA-binding protein 3		1	670.411	r.GRPGRK.k
Desmoplakin		0	671.329	r.MDHLR.q
Adrenomedullin		0	671.347	k.DNVAPR.s
Chromodomain-helicase-DNA-binding protein 3		1	671.384	r.VPDGRK.k
Patched domain-containing protein 3		0	671.445	k.NILALK.k
Phosphoribosylformylglycinamidine synthase		0	672.393	k.SLLDPK.v
Myosin-6		1	672.415	k.IVERR.d
Helicase SRCAP		1	672.415	k.ELVRR.r
Deoxynucleotidyltransferase terminal-interacting protein 1		0	673.326	r.GPSGAER.g
Helicase SRCAP		0	673.326	r.SPADAGR.g
Serum albumin		0	673.378	k.AWAVAR.l
Keratin, type II cytoskeletal 1		0	673.388	k.VDLQAK.l
Serum albumin		1	673.399	k.ERQIK.k
Desmoplakin		0	673.399	r.INTLGR.m
Filaggrin-2		1	673.399	r.IREQK.l
Helicase SRCAP		2	673.436	k.ERKLK.r
Protein Shroom3		0	674.31	r.GDETPR.e
Serum albumin		0	674.347	k.TPVSDR.v
Myosin-6		0	674.372	k.LEGDLK.l
Myosin-8		0	674.372	k.LEGDLK.l
Helicase SRCAP		1	674.383	r.LEEKR.k
Desmoplakin		0	674.391	k.ILTCPK.t
Chromodomain-helicase-DNA-binding protein 3		2	674.406	r.RQSKR.q
Myosin-6		0	675.331	r.ANDDLK.e
Keratin, type I cuticular Ha4		0	675.342	r.SQLGDR.l
Helicase SRCAP		1	675.353	r.QRSER.l
Low-density lipoprotein receptor-related protein 2		0	675.365	k.HMIFK.q
Probable helicase senataxin		0	675.367	r.QELASK.i
Myosin-6		2	675.39	r.KSERR.i
Sortilin-related receptor		0	675.404	k.TNTVLK.v
Myosin-6		0	676.224	k.MHDEE. [1xOxidation]
Filamin-B		0	676.326	k.AQGDASK.v
Filaggrin		1	676.348	r.SGGRSGR.s
Probable helicase senataxin		0	676.37	r.MGIEVK.g
Keratin, type I cytoskeletal 9		1	676.381	k.MRLEK.e
Dermcidin		0	676.388	r.SSLLEK.g
Dermcidin		0	676.388	r.SSLLEK.g
Filaggrin		0	677.3	r.DWSGGR.s
Myosin-8		0	677.34	r.TQAVCR.g
Desmoplakin		0	677.346	r.SLNESK.i
Filaggrin		0	677.358	r.LSGSASR.n
Filaggrin		1	677.369	r.TSTGRR.q
Filaggrin		1	677.369	r.TSTGRR.q
Myosin-6		0	678.288	k.EMNER.l
Probable helicase senataxin		0	678.313	k.DEICAK.l
Sortilin-related receptor		0	678.324	k.NNTCVK.q
Keratin, type II cytoskeletal 1		0	678.342	r.GSSSGGVK.s
Desmoplakin		0	678.357	k.QIDFR.l
Sortilin-related receptor		0	678.357	r.DFQLR.d
Fatty acid-binding protein, epidermal		0	678.367	k.TESTLK.t
Myosin-6		0	679.308	r.MDLER.a [1xOxidation]
Myosin-8		0	679.308	r.MDLER.a [1xOxidation]
Beta-defensin 103 precusor		1	679.33	k.CSTRGR.k
Helicase SRCAP		0	679.341	k.EEVFR.l
Myosin-8		0	680.325	k.EEFQK.t
Chromodomain-helicase-DNA-binding protein 3		0	681.375	k.VMIYR.f
Probable helicase senataxin		0	682.283	k.SSGNCSK.g
Keratin, type I cytoskeletal 14		0	682.304	r.DQYEK.m
Keratin, type I cytoskeletal 17		0	682.304	r.DQYEK.m
Myosin-6		0	682.345	k.GLCHPR.v
Helicase SRCAP		1	682.436	r.GRPPKK.n
Caspase 14		1	683.358	r.RHDQK.g
Phosphoribosylformylglycinamidine synthase		0	683.358	r.HNLSGR.y
Myosin-8		1	683.37	k.RNHTR.v
Keratin type II cytoskeletal 1B		0	684.331	r.HGDDLK.n
Low-density lipoprotein receptor-related protein 2		0	684.342	k.IDGSHR.t
Keratin, type I cytoskeletal 9		0	684.404	k.GPAAIQK.n
Desmoplakin		0	684.44	r.LKPAQK.a
Aspartate aminotransferase mitochondrial		0	685.319	r.YYDPK.t
Phosphoribosylformylglycinamidine synthase		0	685.424	r.LPAVASK.r
Chromodomain-helicase-DNA-binding protein 3		2	685.436	r.GPKKQK.e
Desmoplakin		0	686.347	r.HESVSK.i
Deoxynucleotidyltransferase terminal-interacting protein 1		1	686.406	r.QVQRR.g
Helicase SRCAP		2	686.442	k.RGVARK.v
Myosin-8		1	686.456	k.LQAKVK.s
Desmoplakin		2	686.492	k.LLKGKK.s
Desmoplakin		0	687.324	r.MDHLR.q [1xOxidation]
Filaggrin		2	687.401	r.RNNRK.g
Keratin, type II cytoskeletal 6A		0	687.404	k.VELQAK.a
Keratin, type II cytoskeletal 6B		0	687.404	k.VELQAK.a
Protein Shroom3		0	687.404	k.AELLNK.i
Desmoplakin		1	687.415	k.GLVDRK.f
Filamin-B		1	687.415	r.LNGAKGK.i
Chromodomain-helicase-DNA-binding protein 3		1	687.422	k.KMAPLK.i
Filaggrin-2		2	687.437	r.VTRRR.r
Myosin-8		0	687.44	k.VNILTK.a
Myosin-6		1	687.451	k.AKILSR.e
Keratin, type II cytoskeletal 4		0	688.388	k.VELEAK.v
Keratin, type II cytoskeletal 5		0	688.388	k.VELEAK.v
Dermcidin		1	688.399	k.GLDGAKK.a
Dermcidin		1	688.399	k.GLDGAKK.a
Desmoplakin		0	688.399	k.LLSAER.a
Sortilin-related receptor		0	688.406	r.MPILSK.e
Desmoplakin		0	688.424	r.ESLLVK.i
Fatty acid-binding protein, epidermal		2	688.435	r.KLKDGK.l
Myosin-8		0	689.346	r.GQEDLK.e
Helicase SRCAP		0	689.346	k.DLDQAK.e
Helicase SRCAP		1	689.358	r.QKEER.a
Desmoplakin		0	689.362	r.WQLDK.i
Protein Shroom3		0	689.419	r.LQTSIK.g
Chromodomain-helicase-DNA-binding protein 3		0	690.342	r.ASVEER.i
Filaggrin		1	690.364	r.SAGRSGR.s
Filaggrin		1	690.364	r.SAGRSGR.s
Ubiquitin-60S ribosomal protein L40		1	690.372	r.AVNCRK.k
Desmoplakin		0	691.301	r.SEDNAR.h
Keratin, type I cuticular Ha1		0	691.319	r.CQLGDR.l
Keratin, type I cuticular Ha3-II		0	691.319	r.CQLGDR.l
Keratin, type I cuticular Ha6		0	691.319	r.CQLGDR.l
Filaggrin		1	691.348	r.SGERSR.r
Cystatin-A;Cystatin-A, N-terminally processed		0	691.36	k.YMHLK.v
Cystatin-A;Cystatin-A, N-terminally processed		0	691.36	k.YMHLK.v
Low-density lipoprotein receptor-related protein 2		0	691.36	k.HMIFK.q [1xOxidation]
Myosin-8		1	691.389	r.KGFPSR.i
Low-density lipoprotein receptor-related protein 2		1	691.425	r.FGAIKR.a
Myosin-6		0	692.296	r.NDNSSR.f
Myosin-8		0	692.296	r.NDNSSR.f
Keratin, type I cytoskeletal 9		0	692.346	k.SLEDTK.n
Aspartate aminotransferase mitochondrial		1	692.357	r.DTNSKK.m
Probable helicase senataxin		0	692.365	r.MGIEVK.g [1xOxidation]
Keratin, type I cytoskeletal 9		1	692.376	k.MRLEK.e [1xOxidation]
Low-density lipoprotein receptor-related protein 2		0	692.376	k.SISVMR.l
Caspase 14		1	692.409	k.RLYLQ.
Caspase 14		1	692.409	k.RLYLQ.
Filaggrin		0	693.343	r.QGSHHK.q
Filamin-B		1	693.379	k.ARAYGR.g
Chromodomain-helicase-DNA-binding protein 3		0	693.393	r.VLNGYK.i
Low-density lipoprotein receptor-related protein 2		0	693.393	k.IFQASK.e
Probable helicase senataxin		1	693.393	k.KSSPFK.d
Protocadherin-11 Y-linked		0	693.404	r.QAPHLK.a
Filamin-B		1	693.404	r.AKVYGR.g
Myosin-6		0	694.283	k.EMNER.l [1xOxidation]
Protein Shroom3		0	694.298	r.WGGSGCK.a
Probable helicase senataxin		1	694.352	k.EFDRK.g
Serum albumin		0	695.336	k.NYAEAK.d
Desmoplakin		0	695.336	r.IDYER.v
Junction plakoglobin		0	695.355	r.MEIFR.l
Keratin, type I cytoskeletal 17		0	696.379	r.QAPGPAR.d
Dermcidin		0	696.415	r.QAPKPR.k
Probable helicase senataxin		2	696.426	k.KQHRK.s
Probable helicase senataxin		0	696.44	k.LSHVIK.k
Filaggrin		0	697.338	r.GHPGSSR.g
Filaggrin		0	697.338	r.GHPGSSR.r
Filaggrin		0	697.338	r.GHPGSSR.g
Filaggrin		0	697.338	r.GHPGSSR.g
Filaggrin		0	697.338	r.GHPGSSR.g
Filaggrin		0	697.338	r.GHPGSSR.g
Filaggrin		0	697.338	r.GHPGSSR.r
Chromodomain-helicase-DNA-binding protein 3		0	697.37	k.VMIYR.f [1xOxidation]
Chromodomain-helicase-DNA-binding protein 3		2	697.41	r.KHREK.k
Chromodomain-helicase-DNA-binding protein 3		2	697.41	k.HREKK.e
Keratin, type I cytoskeletal 14		0	698.296	r.MTTCSR.q
Keratin, type I cytoskeletal 16		0	698.296	r.MTTCSR.q
Filaggrin-2		1	698.333	r.DHDRR.l
Serum albumin		0	698.358	k.SEVAHR.f
Keratin, type I cytoskeletal 19		0	698.358	k.QGPGPSR.d
Keratin, type I cytoskeletal 13		0	698.362	r.DWHLK.q
Chromodomain-helicase-DNA-binding protein 3		1	698.417	k.RGRPGR.k
Myosin-6		0	699.342	k.HATENK.v
Myosin-8		0	699.342	k.HATENK.v
Sortilin-related receptor		0	700.319	k.HCDGLR.d
Desmoplakin		0	700.435	r.VVLVDR.k
Keratin, type I cytoskeletal 14		0	700.46	k.ILLDVK.t
Keratin, type I cytoskeletal 17		0	700.46	k.ILLDVK.t
Filaggrin		0	701.332	r.HSGSASR.n
Desmoplakin		0	701.358	r.SLNDPR.d
Desmoplakin		0	701.419	r.LQAEIK.r
Myosin-6		0	701.419	k.IQLEAK.v
Myosin-8		0	701.419	k.IQLEAK.i
Protein Shroom3		0	701.419	r.DVNLLK.e
Filaggrin		0	702.353	r.AGPSTGGR.q
Keratin, type I cytoskeletal 17		0	702.378	k.EPVTTR.q
Desmoplakin		1	702.389	k.RIEER.c
Filaggrin		1	702.389	r.LGDNRK.r
Ubiquitin-60S ribosomal protein L40		1	702.414	k.AKIQDK.e
Probable helicase senataxin		0	702.44	r.ILSLEK.l
Keratin, type II cytoskeletal 1		1	703.359	r.RSGGGGGR.f
Probable helicase senataxin		0	703.362	r.AEDQIK.i
Beta-defensin 103 precusor		0	703.362	k.EEQIGK.c
Keratin, type II cytoskeletal 2 epidermal		0	703.399	k.VELQSK.v
Aspartate aminotransferase mitochondrial		0	703.399	r.VESQLK.i
Myosin-8		1	703.403	k.MLQRR.e
Low-density lipoprotein receptor-related protein 2		1	703.41	r.LADKTR.r
Sortilin-related receptor		0	703.41	r.VAAVTSR.g
Chromodomain-helicase-DNA-binding protein 3		1	703.417	k.KMAPLK.i [1xOxidation]
Adrenomedullin		2	703.425	r.KKWNK.w
Low-density lipoprotein receptor-related protein 2		1	703.435	k.DLVKTK.l
Deoxynucleotidyltransferase terminal-interacting protein 1		0	704.34	k.SCEPIR.r
Caspase 14		0	704.351	k.NCQALR.a
Caspase 14		0	704.351	k.NCQALR.a
Myosin-6		0	704.351	r.MQAQAR.g
Protein Shroom3		0	704.357	k.LEEASR.q
Filamin-B		0	704.365	r.MPVTEK.d
Filaggrin-2		1	704.38	r.TSGRQR.f
Filaggrin-2		1	704.38	r.GSRTAGR.r
Desmoplakin		0	704.383	k.SLEDLK.l
Keratin, type II cytoskeletal 1		0	704.383	r.LDSELK.n
Keratin, type I cytoskeletal 10		0	704.383	k.TIDDLK.n
Serpin A12		1	704.387	k.QRMAAK.e
Sortilin-related receptor		0	704.401	r.MPILSK.e [1xOxidation]
Myosin-8		0	704.438	k.MVTLLK.e
Filamin-B		1	705.429	r.SPFKVK.v
Filaggrin		0	706.312	k.QSGDGSR.h
Filaggrin		0	706.312	k.QSGDGSR.h
Protein Shroom3		0	706.337	k.SSEDIR.t
Filamin-B		0	706.337	k.ITDDSR.r
Keratin type II cytoskeletal 1B		1	706.359	r.SGRGSSR.v
Fatty acid-binding protein, epidermal		0	706.373	k.ESTITR.k
Sortilin-related receptor		1	707.329	r.WKCDR.e
Patched domain-containing protein 3		0	707.339	k.LENCTK.i
Cystatin-A;Cystatin-A, N-terminally processed		0	707.355	k.YMHLK.v [1xOxidation]
Cystatin-A;Cystatin-A, N-terminally processed		0	707.355	k.YMHLK.v [1xOxidation]
Filaggrin		0	707.358	r.GHPGPSR.g
Low-density lipoprotein receptor-related protein 2		0	707.388	k.WNLFK.r
Prolactin-inducible protein		0	708.342	k.ECMVVK.t
Keratin, type I cytoskeletal 17		0	708.371	r.MTTSIR.q
Low-density lipoprotein receptor-related protein 2		0	708.371	k.SISVMR.l [1xOxidation]
Chromodomain-helicase-DNA-binding protein 3		1	708.379	r.NYQRK.n
Myosin-8		0	709.37	r.AFMNVK.h
Desmoplakin		1	709.374	r.SRYQR.e
Protein Shroom3		2	709.458	r.LKHRR.s
Myosin-6		0	710.321	k.EMATMK.e
Myosin-8		0	710.321	k.EMATMK.e
Myosin-6		1	710.38	k.RNHQR.v
Helicase SRCAP		1	710.442	r.RGRPPK.k
Helicase SRCAP		1	710.442	r.RGRPPK.a
Helicase SRCAP		1	710.442	k.RGRPPK.n
Low-density lipoprotein receptor-related protein 2		0	711.306	k.YDGSNR.q
Desmoplakin		0	711.349	k.CYGQIK.e
Junction plakoglobin		0	711.349	r.MEIFR.l [1xOxidation]
Protein Shroom3		0	711.369	k.WAHAAR.e
Myosin-6		0	711.513	k.IKPLLK.s
Myosin-8		0	711.513	k.IKPLLK.s
Keratin, type II cytoskeletal 2 epidermal		0	712.326	r.YGSGGGSK.g
Desmoplakin		0	712.333	r.ALCDYK.q
Keratin, type II cytoskeletal 5		0	712.337	r.HGDDLR.n
Keratin, type II cytoskeletal 6A		0	712.337	r.HGDDLR.n
Keratin, type II cytoskeletal 6B		0	712.337	r.HGDDLR.n
Keratin, type II cytoskeletal 4		1	713.369	k.DAHSKR.v
Protein S100-A8		0	713.376	k.MGVAAHK.k
Phosphoribosylformylglycinamidine synthase		0	713.394	r.LQAEPR.c
Keratin, type I cytoskeletal 14		0	714.291	r.MTTCSR.q [1xOxidation]
Keratin, type I cytoskeletal 16		0	714.291	r.MTTCSR.q [1xOxidation]
Lactotransferrin		0	714.335	k.DCHLAR.v
Low-density lipoprotein receptor-related protein 2		0	714.389	k.NLTNPR.g
Filamin-B		0	715.33	k.NSHCVR.f
Protein Shroom3		0	715.399	r.LTPEQK.k
Serum albumin		0	715.417	k.AACLLPK.l
Desmoplakin		1	715.446	k.IKADLR.e
Low-density lipoprotein receptor-related protein 2		1	715.446	k.RIEVAK.l
Protein Shroom3		0	716.336	r.EPEWR.d
Keratin type II cytoskeletal 1B		0	716.369	r.QNAEVR.s
Desmoplakin		0	716.394	k.NDLNLK.k
Ubiquitin-60S ribosomal protein L40		0	717.353	k.QLEDGR.t
Phosphoribosylformylglycinamidine synthase		0	717.36	r.ACVEAPK.g
Aspartate aminotransferase mitochondrial		0	717.368	k.DAWAVR.h
Probable helicase senataxin		0	717.389	r.QTEAIR.c
Keratin, type II cytoskeletal 4		0	717.414	r.LQSELK.t
Probable helicase senataxin		2	717.462	r.KQKSVK.e
Sortilin-related receptor		0	718.355	k.MIPDSR.l
Keratin type II cytoskeletal 1B		0	718.373	k.VDLESR.v
Filaggrin		0	718.384	r.QASSAVR.d
Filaggrin		0	718.384	r.QASSAVR.d
Keratin, type I cytoskeletal 13		0	718.392	r.VLAEMR.e
Filaggrin-2		1	718.395	r.TTGRQR.t
Filaggrin-2		1	718.395	r.TTGRQR.s
Filaggrin-2		1	718.395	r.TTGRQR.s
Myosin-6		1	718.399	r.KGFPNR.i
Low-density lipoprotein receptor-related protein 2		1	718.403	r.VMRANK.w
Myosin-6		1	718.421	k.TVNTKR.v
Myosin-8		1	718.421	k.TVNTKR.v
Myosin-8		2	718.421	k.SEAKRK.e
Desmoplakin		0	719.318	r.MYYSR.r
Filaggrin		1	719.343	r.DRSGER.s
Desmoplakin		0	719.357	k.SEEVQK.i
Myosin-6		0	719.376	r.CDQLIK.n
Myosin-8		1	719.398	k.MLQRR.e [1xOxidation]
Myosin-6		0	720.346	r.MQAQAR.g [1xOxidation]
Desmoplakin		0	720.352	r.TEESVR.y
Desmoplakin		0	720.352	k.LEDSTR.e
Filamin-B		0	720.36	r.MPVTEK.d [1xOxidation]
Aspartate aminotransferase mitochondrial		1	720.364	k.RDTNSK.k
Filaggrin		1	720.375	r.RSGSASR.n
Serpin A12		1	720.382	k.QRMAAK.e [1xOxidation]
Filamin-B		1	720.382	r.RCSQVK.l
Protein Shroom3		1	720.415	r.RLFER.d
Myosin-8		0	720.432	k.MVTLLK.e [1xOxidation]
Lactotransferrin		1	721.33	r.RYYGYR.q
Protein Shroom3		0	721.373	k.ADTLSSK.l
Helicase SRCAP		0	721.391	r.IASTMAK.d
Beta-defensin 103 precusor		2	722.355	r.GRKCCR.r
Myosin-8		0	722.365	k.ALCYPR.v
Serpin A12		0	722.372	k.FLEDAK.n
Patched domain-containing protein 3		1	723.39	r.FSASRR.s
Prolactin-inducible protein		0	724.337	k.ECMVVK.t [1xOxidation]
Serum albumin		1	724.348	k.VGSKCCK.h
Sortilin-related receptor		1	724.356	k.KCNGFR.c
Keratin, type I cytoskeletal 17		0	724.366	r.MTTSIR.q [1xOxidation]
Chromodomain-helicase-DNA-binding protein 3		0	724.425	k.ILHWR.w
Protocadherin-11 Y-linked		2	724.446	k.KKHSPK.n
Myosin-8		0	725.365	r.AFMNVK.h [1xOxidation]
Dermcidin		0	725.394	k.GAVHDVK.d
Dermcidin		0	725.394	k.GAVHDVK.d
Probable helicase senataxin		0	725.394	k.HSPSVAK.i
Myosin-8		2	725.417	r.KHERR.v
Low-density lipoprotein receptor-related protein 2		0	726.305	k.YDGTDR.r
Myosin-6		0	726.316	k.EMATMK.e [1xOxidation]
Myosin-8		0	726.316	k.EMATMK.e [1xOxidation]
Protein Shroom3		0	726.367	r.SSLYEK.r
Low-density lipoprotein receptor-related protein 2		0	726.385	r.CISIYK.v
Deoxynucleotidyltransferase terminal-interacting protein 1		1	726.451	r.GSPLPKK.r
Low-density lipoprotein receptor-related protein 2		0	728.369	k.LNPDNR.s
Myosin-6		1	728.503	k.LQLKVK.a
Protein S100-A8		0	729.371	k.MGVAAHK.k [1xOxidation]
Protocadherin-11 Y-linked		0	729.408	k.LCAGIPR.d
Dermcidin		1	729.462	k.KAVGGLGK.l
Dermcidin		1	729.462	k.KAVGGLGK.l
Helicase SRCAP		1	729.462	r.IAELRK.e
Phosphoribosylformylglycinamidine synthase		2	729.473	r.RKLQGK.l
Chromodomain-helicase-DNA-binding protein 3		1	730.421	k.REAQVK.f
Chromodomain-helicase-DNA-binding protein 3		2	730.432	r.RSKSPR.v
Chromodomain-helicase-DNA-binding protein 3		0	730.446	k.TELIVR.v
Low-density lipoprotein receptor-related protein 2		0	730.446	r.GINTVVK.n
Myosin-6		2	730.468	k.LRAKSR.d
Dermcidin		0	731.284	k.ENAGEDP.
Chromodomain-helicase-DNA-binding protein 3		0	731.368	r.QEAIDR.f
Desmoplakin		0	731.393	k.VLEQDK.a
Desmoplakin		1	731.405	k.ADLREK.s
Desmoplakin		0	731.405	k.VIETNR.e
Keratin, type I cuticular Ha1		0	731.405	r.VLNETR.s
Protein Shroom3		1	731.43	k.LDDKIK.l
Probable helicase senataxin		2	731.477	r.KTKVQK.d
Filaggrin		0	732.364	r.TGPSTGGR.q
Keratin, type II cytoskeletal 5		0	732.389	r.LDSELR.n
Keratin, type II cytoskeletal 6A		0	732.389	r.LDSELR.g
Keratin, type II cytoskeletal 6B		0	732.389	r.LDSELR.n
Probable helicase senataxin		1	732.393	r.ALCRGGR.e
Protein Shroom3		1	732.4	k.ENSVKR.k
Probable helicase senataxin		1	732.425	k.LTKQDK.i
Keratin, type I cytoskeletal 13		0	732.432	k.MLLDIK.t
Myosin-8		2	732.461	k.LSKEKK.a
Keratin, type I cytoskeletal 16		0	733.373	k.TEELNK.e
Desmoplakin		1	733.384	r.KSVEDR.f
Myosin-8		1	733.384	k.SEVDRK.i
Prolactin-inducible protein		0	733.388	k.NFDIPK.s
Myosin-8		0	733.391	r.CEQLIK.n
Keratin, type I cytoskeletal 13		1	733.395	r.RTSDVR.r
Myosin-8		1	733.409	k.EKSELK.m
Desmoplakin		0	734.332	r.SEDDLR.q
Sortilin-related receptor		0	734.35	k.MIPDSR.l [1xOxidation]
Caspase 14		0	734.357	r.SLEEEK.y
Caspase 14		0	734.357	r.SLEEEK.y
Desmoplakin		1	734.361	k.ARQCEK.e
Keratin, type I cytoskeletal 13		0	734.386	r.VLAEMR.e [1xOxidation]
Keratin, type I cytoskeletal 19		0	734.386	k.ILSDMR.s
Filaggrin-2		1	734.39	r.GSRTTGR.r
Filaggrin-2		1	734.39	r.GSRTTGR.q
Filaggrin-2		1	734.39	r.GSRTTGR.r
Filaggrin-2		1	734.39	r.GSRTTGR.r
Low-density lipoprotein receptor-related protein 2		1	734.398	r.VMRANK.w [1xOxidation]
Probable helicase senataxin		0	734.404	r.ATTVSQK.k
Desmoplakin		0	735.313	r.MYYSR.r [1xOxidation]
Helicase SRCAP		0	735.364	r.IVCNMR.t
Desmoplakin		0	735.371	k.EISMQK.e
Myosin-8		0	735.44	r.VTFQLK.a
Chromodomain-helicase-DNA-binding protein 3		2	735.451	k.GGKKAFK.m
Keratin, type I cytoskeletal 10		0	736.337	k.HYSSSR.s
Filaggrin		1	736.358	r.SRSSDGK.s
Filaggrin		0	736.358	r.TGTSTGGR.q
Filaggrin		0	736.358	r.TGTSTGGR.q
Filamin-B		0	736.374	k.GNQVYR.c
Desmoplakin		0	736.399	r.FQNSLK.e
Kallikrein-11		0	736.446	r.LPHTLR.c
Kallikrein-11		0	736.446	r.LPHTLR.c
Patched domain-containing protein 3		0	737.383	k.NVYVDK.n
Probable helicase senataxin		0	737.383	k.LDSGFAK.t
Helicase SRCAP		0	737.386	r.IASTMAK.d [1xOxidation]
Serum albumin		1	737.405	k.HPEAKR.m
Chromodomain-helicase-DNA-binding protein 3		0	737.467	r.IPPIAAR.l
Helicase SRCAP		1	738.448	r.RRPGPR.r
Helicase SRCAP		1	738.448	r.RPGPRR.l
Keratin, type I cytoskeletal 19		0	739.341	r.DWYQK.q
Chromodomain-helicase-DNA-binding protein 3		0	739.352	k.QSYWR.h
Keratin, type II cytoskeletal 1		0	739.358	r.TTSSSTR.r
Serpin A12		0	739.41	k.VGEAVHK.a
Filamin-B		0	740.346	r.ETTDFK.v
Lactotransferrin		0	740.361	k.YLGPQY.
Serpin A12		0	740.466	k.IVNPIGK.r
Low-density lipoprotein receptor-related protein 2		0	741.425	r.GLALDPR.m
Sortilin-related receptor		0	741.425	r.GSILSHK.v
Myosin-6		0	742.311	k.EMATMK.e [2xOxidation]
Myosin-8		0	742.311	k.EMATMK.e [2xOxidation]
Caspase 14		0	742.344	r.FESTMK.r
Caspase 14		0	742.344	r.FESTMK.r
Helicase SRCAP		2	743.438	r.RRQQR.g
Myosin-6		1	743.452	k.LEARVR.e
Myosin-8		1	743.452	k.LEARVR.e
Junction plakoglobin		0	743.477	k.ATIGLIR.n
Myosin-6		2	743.489	k.KKLAQR.l
Myosin-8		2	743.489	k.KKLAQR.l
Keratin, type II cytoskeletal 2 epidermal		0	744.338	k.HSSGGGSR.g
Helicase SRCAP		1	744.404	k.GPKWEK.s
Junction plakoglobin		0	744.425	r.LADGLQK.m
Protein Shroom3		0	744.425	k.KPEATAK.y
Chromodomain-helicase-DNA-binding protein 3		0	744.436	r.QQVLTR.i
Helicase SRCAP		2	744.447	k.KANQKR.m
Desmoplakin		1	744.461	k.ELNKLK.q
Myosin-6		0	745.384	k.LEEAQR.s
Myosin-6		0	745.409	k.QLEVEK.l
Desmoplakin		1	745.42	r.KEEAIR.k
Desmoplakin		1	745.42	k.EEAIRK.i
Keratin, type I cytoskeletal 9		0	745.42	k.EVTQLR.h
Myosin-6		1	745.42	k.AEIERK.l
Probable helicase senataxin		1	745.432	r.NLKTNR.q
Protein Shroom3		0	745.445	k.EAVSLVK.g
Probable helicase senataxin		0	745.457	r.GIIVSTR.l
Chromodomain-helicase-DNA-binding protein 3		0	745.464	k.LMLLQK.m
Serpin A12		1	745.468	k.TLLSRR.v
Myosin-6		0	746.343	k.DNANANK.g
Keratin, type I cytoskeletal 14		0	746.404	k.TIEDLR.n
Keratin, type I cytoskeletal 16		0	746.404	k.TIEDLR.n
Probable helicase senataxin		1	746.409	r.QRALCR.g
Desmoplakin		1	746.415	r.EKNSLR.s
Myosin-6		1	746.415	k.SRDIGAK.q
Filaggrin		2	746.427	k.GNKGRSK.s
Junction plakoglobin		2	746.427	k.KEASRR.a
Myosin-6		2	746.427	k.SEARRK.e
Keratin, type II cuticular Hb4		2	746.441	r.VKKDEK.e
Probable helicase senataxin		2	746.441	r.KVKEDK.r
Myosin-6		2	746.477	k.LTKEKK.a
Chromodomain-helicase-DNA-binding protein 3		0	747.327	k.GEGDGGQK.q
Desmoplakin		0	747.363	k.DQDITR.f
Helicase SRCAP		0	747.382	r.QALMER.f
Filamin-B		0	747.399	k.DGTVTVR.y
Filamin-B		0	747.407	r.IDIQMK.n
Serum albumin		1	747.411	k.ASSAKQR.l
Phosphoribosylformylglycinamidine synthase		0	747.415	k.VGGPVYR.i
Myosin-6		0	747.418	k.LMTNLR.t
Myosin-8		0	747.418	k.LMTNLR.s
Low-density lipoprotein receptor-related protein 2		0	747.461	k.SVIISTK.l
Myosin-6		0	747.476	r.VIFQLK.a
Protein S100-A7 or Psoriasin		1	748.347	k.DKNEDK.k
Myosin-6		0	748.366	r.MAAEAQK.q
Filaggrin		1	748.37	r.SGERSGR.s
Probable helicase senataxin		1	748.374	k.KDSGWR.t
Keratin, type I cytoskeletal 14		1	748.377	k.MAEKNR.k
Keratin, type I cytoskeletal 17		1	748.377	k.MAEKNR.k
Filaggrin-2		0	748.402	r.MTDLLR.s
Keratin, type I cytoskeletal 13		0	748.427	k.MLLDIK.t [1xOxidation]
Chromodomain-helicase-DNA-binding protein 3		1	748.446	k.NKFLAR.r
Probable helicase senataxin		0	748.472	r.IIAYLR.d
Keratin, type I cytoskeletal 9		0	749.361	k.TLNDMR.q
Low-density lipoprotein receptor-related protein 2		1	749.397	k.LMSDKR.t
Probable helicase senataxin		1	749.409	r.RTSVMR.n
Helicase SRCAP		0	749.453	r.ARPLHR.i
Deoxynucleotidyltransferase terminal-interacting protein 1		1	749.467	r.GRIYIK.h
Filaggrin		0	750.353	r.WSGSASR.n
Filaggrin		0	750.353	r.WSGSASR.n
Filaggrin		0	750.353	r.WSGSASR.n
Filaggrin		0	750.353	r.WSGSASR.n
Filaggrin		0	750.353	r.WSGSASR.n
Filaggrin		0	750.353	r.WSGSASR.n
Filaggrin		0	750.353	r.WSGSASR.n
Keratin, type I cytoskeletal 19		0	750.381	k.ILSDMR.s [1xOxidation]
Probable helicase senataxin		2	750.381	k.EKCKDK.k
Helicase SRCAP		1	750.389	r.FNADKR.i
Desmoplakin		0	751.311	r.SEADSDK.n
Keratin, type I cytoskeletal 14		0	751.358	r.DVTSSSR.q
Helicase SRCAP		0	751.359	r.IVCNMR.t [1xOxidation]
Myosin-6		0	751.362	r.EAEFQK.m
Myosin-8		0	751.362	r.EAEFQK.l
Desmoplakin		0	751.365	k.EISMQK.e [1xOxidation]
Probable helicase senataxin		1	751.389	k.RFWDK.l
Probable helicase senataxin		1	751.41	r.KDVSFR.n
Desmoplakin		1	751.471	k.LKISYK.d
Chromodomain-helicase-DNA-binding protein 3		2	752.449	k.KAFKMK.r
Desmoplakin		1	753.36	k.KYPCDK.n
Filamin-B		2	753.419	k.RMYRK.y
Filaggrin		0	754.325	r.EEEYGK.n
Low-density lipoprotein receptor-related protein 2		0	754.33	r.CIEMMK.l
Keratin, type I cytoskeletal 10		0	754.341	k.EWYEK.h
Protein Shroom3		0	754.373	k.TVYDTR.r
Sortilin-related receptor		1	755.445	k.IFYKGK.n
Protocadherin-11 Y-linked		0	756.36	k.DTYVMK.v
Filamin-B		0	756.4	r.AGGPGLER.g
Filamin-B		1	757.432	k.QTPKQR.l
Chromodomain-helicase-DNA-binding protein 3		0	757.457	r.LPATLSR.i
Filaggrin		0	758.306	r.SHDEDR.a
Caspase 14		0	758.339	r.FESTMK.r [1xOxidation]
Caspase 14		0	758.339	r.FESTMK.r [1xOxidation]
Filamin-B		0	758.404	k.AEGPGLSK.a
Desmoplakin		0	758.441	k.ELQLQK.q
Desmoplakin		1	758.452	k.KNLIDR.e
Keratin, type II cytoskeletal 1		1	758.452	r.RVDQLK.s
Probable helicase senataxin		0	758.477	k.GIQSILK.v
Myosin-8		2	758.5	k.LRVKSR.e
Filamin-B		0	759.388	k.DVVDPSK.v
Phosphoribosylformylglycinamidine synthase		1	759.393	r.ECPVRR.n
Helicase SRCAP		0	759.399	r.STTTPPR.c
Cystatin-A;Cystatin-A, N-terminally processed		1	759.411	k.VRAGDNK.y
Cystatin-A;Cystatin-A, N-terminally processed		1	759.411	k.VRAGDNK.y
Keratin, type II cytoskeletal 6A		1	759.411	r.VRAEER.e
Keratin, type II cytoskeletal 6B		1	759.411	r.VRAEER.e
Myosin-6		0	759.425	k.LQLEEK.l
Myosin-6		1	759.436	r.DIGAKQK.m
Myosin-8		1	759.436	k.AKGNLEK.m
Myosin-8		0	759.436	r.LAAESLR.n
Helicase SRCAP		2	759.437	r.RKNWR.y
Myosin-6		0	759.44	k.ILAEWK.q
Helicase SRCAP		1	759.447	r.VSERLR.g
Filamin-B		1	759.447	k.AKVTGQR.l
Aspartate aminotransferase mitochondrial		0	759.461	k.EIATVVK.k
Desmoplakin		0	760.326	r.SGDYYR.f
Filaggrin		0	760.348	k.HSHHDK.h
Sortilin-related receptor		0	760.37	k.YMFATK.v
Sortilin-related receptor		0	760.378	r.YFQFR.c
Desmoplakin		0	760.384	r.QAELDGK.s
Myosin-8		0	760.384	k.QQLDEK.l
Myosin-8		0	760.384	k.QVEQEK.c
Helicase SRCAP		1	760.395	r.REEQAK.l
Low-density lipoprotein receptor-related protein 2		0	760.402	k.SVPNLCK.q
Dermcidin		0	760.409	k.DVLDSVL.
Chromodomain-helicase-DNA-binding protein 3		1	760.42	k.EDQIKK.l
Desmoplakin		1	760.42	k.EKELNK.l
Keratin, type I cytoskeletal 13		0	760.42	k.TIEELR.d
Low-density lipoprotein receptor-related protein 2		0	760.42	k.DTANLVK.e
Probable helicase senataxin		1	760.42	r.INEEKK.d
Keratin, type I cytoskeletal 14		0	761.379	k.TEELNR.e
Keratin, type I cytoskeletal 17		0	761.379	k.TEELNR.e
Keratin, type I cytoskeletal 19		0	761.379	r.TEELNR.e
Protein S100-A9		1	761.379	k.ENKNEK.v
Prolactin-inducible protein		1	761.39	r.QDNTRK.i
Desmoplakin		1	761.415	r.KIESER.e
Phosphoribosylformylglycinamidine synthase		0	761.415	r.VGTETVR.a
Myosin-8		0	761.419	k.VLSEWK.q
Phosphoribosylformylglycinamidine synthase		1	761.426	r.VETTRR.y
Filamin-B		0	761.44	k.LVSIDSK.a
Chromodomain-helicase-DNA-binding protein 3		2	761.452	r.AKTKEGK.g
Chromodomain-helicase-DNA-binding protein 3		0	761.459	k.LMLLQK.m [1xOxidation]
Patched domain-containing protein 3		2	761.528	k.KKILLF.
Filaggrin		0	762.338	r.NEEQSR.d
Desmoplakin		1	762.374	k.ETNDRK.c
Probable helicase senataxin		0	762.374	r.TSTPNSR.i
Deoxynucleotidyltransferase terminal-interacting protein 1		0	762.393	k.ALGMGGTR.g
Desmoplakin		0	762.393	r.QVTQMR.t
Low-density lipoprotein receptor-related protein 2		0	762.393	k.CIGVTNR.c
Keratin, type I cytoskeletal 19		0	762.41	r.GVSVSSAR.f
Filaggrin-2		1	762.422	k.SGSTVRR.r
Helicase SRCAP		2	762.44	r.CRLSKR.q
Probable helicase senataxin		0	762.476	k.IILEFK.e
Low-density lipoprotein receptor-related protein 2		0	763.356	r.AWLCDR.d
Chromodomain-helicase-DNA-binding protein 3		0	763.377	r.LQMSER.s
Protein S100-A9		0	763.377	k.MSQLER.n
Helicase SRCAP		0	763.377	r.QALMER.f [1xOxidation]
Chromodomain-helicase-DNA-binding protein 3		0	763.384	r.CTCPVLK.g
Filaggrin		0	763.396	r.HSGIGHR.q
Probable helicase senataxin		0	763.399	k.VPFGESK.y
Filamin-B		0	763.402	r.IDIQMK.n [1xOxidation]
Myosin-6		0	763.413	k.LMTNLR.t [1xOxidation]
Myosin-8		0	763.413	k.LMTNLR.s [1xOxidation]
Desmoplakin		0	763.438	k.SLLATMK.t
Myosin-6		0	764.361	r.MAAEAQK.q [1xOxidation]
Keratin, type I cytoskeletal 14		1	764.372	k.MAEKNR.k [1xOxidation]
Keratin, type I cytoskeletal 17		1	764.372	k.MAEKNR.k [1xOxidation]
Phosphoribosylformylglycinamidine synthase		0	764.388	r.HWFFK.g
Filaggrin-2		0	764.397	r.MTDLLR.s [1xOxidation]
Low-density lipoprotein receptor-related protein 2		1	764.441	r.IYRANK.y
Myosin-6		2	764.478	k.VKAYKR.q
Keratin, type I cytoskeletal 9		0	765.356	k.TLNDMR.q [1xOxidation]
Low-density lipoprotein receptor-related protein 2		1	765.392	k.LMSDKR.t [1xOxidation]
Probable helicase senataxin		1	765.404	r.RTSVMR.n [1xOxidation]
Keratin, type II cytoskeletal 4		0	765.425	r.SLYNLR.g
Ubiquitin-60S ribosomal protein L40		0	765.433	r.MQIFVK.t
Filaggrin		1	766.407	r.GHPGSRR.g
Keratin, type I cytoskeletal 14		0	767.347	r.DWYQR.q
Keratin, type I cytoskeletal 16		0	767.347	r.DWYQR.q
Keratin, type I cytoskeletal 17		0	767.347	r.DWYQR.q
Helicase SRCAP		0	767.355	r.WCPSFK.i
Myosin-6		1	767.393	k.EKSEFK.l
Low-density lipoprotein receptor-related protein 2		0	767.405	r.INTTYR.r
Myosin-6		1	767.456	r.FGKFIR.i
Myosin-8		1	767.456	r.FGKFIR.i
Serpin A12		1	767.477	k.LKHLEK.g
Protein Shroom3		0	768.364	r.SSSFAGGR.r
Serpin A12		0	768.379	k.QGFNFR.k
Chromodomain-helicase-DNA-binding protein 3		2	768.444	k.KAFKMK.r [1xOxidation]
Myosin-8		0	769.373	k.ATDTSFK.n
Sortilin-related receptor		1	769.384	k.TDRSYK.v
Filamin-B		2	769.414	k.RMYRK.y [1xOxidation]
Serpin A12		1	769.468	r.LQPQRK.f
Low-density lipoprotein receptor-related protein 2		0	770.324	r.CIEMMK.l [1xOxidation]
Protein Shroom3		0	770.404	k.VSPDPQK.s
Keratin, type II cuticular Hb4		1	770.525	r.LIQRLK.a
Filaggrin		0	771.338	r.SHQEDR.a
Filaggrin		0	771.338	r.SHQEDR.a
Filaggrin		0	771.338	r.SHQEDR.a
Junction plakoglobin		0	771.461	r.ALPELTK.l
Protein Shroom3		2	771.495	k.RKAIQR.t
Protocadherin-11 Y-linked		0	772.355	k.DTYVMK.v [1xOxidation]
Protein Shroom3		1	772.395	k.AEDPGRK.a
Protein Shroom3		0	772.41	k.WSNIPR.g
Phosphoribosylformylglycinamidine synthase		1	772.442	r.AGAELRR.f
Helicase SRCAP		0	772.456	r.EIELLR.r
Chromodomain-helicase-DNA-binding protein 3		2	772.479	r.NLGKGKR.v
Probable helicase senataxin		2	772.504	k.LIKDKR.k
Lactotransferrin		0	773.372	k.SCHTGLR.r
Desmoplakin		1	773.452	r.EIDKLR.q
Myosin-6		1	773.452	k.AKANLEK.v
Myosin-8		0	773.452	r.NTQGILK.e
Desmoplakin		1	774.41	r.ENRDLK.d
Desmoplakin		1	774.422	r.LSRENR.d
Probable helicase senataxin		2	774.447	k.VKEDKR.c
Keratin type II cytoskeletal 1B		1	774.447	r.IKTQER.e
Keratin, type II cytoskeletal 1		2	774.458	k.VKSRER.e
Desmoplakin		0	775.394	r.TQEELR.r
Filaggrin		1	775.406	r.QTRNEK.q
Filaggrin		0	775.406	r.GQASSAVR.d
Myosin-6		1	775.406	r.DERLSR.i
Protein Shroom3		0	775.41	k.AAWSGGVK.l
Keratin, type I cytoskeletal 14		0	775.413	r.ILNEMR.d
Keratin, type I cytoskeletal 16		0	775.413	r.ILNEMR.d
Keratin, type I cytoskeletal 17		0	775.413	r.ILNEMR.d
Myosin-6		1	775.42	r.KELEEK.m
Myosin-8		1	775.42	r.KELEEK.m
Low-density lipoprotein receptor-related protein 2		1	775.431	r.TVEKGNK.y
Probable helicase senataxin		1	775.431	r.KDTGVQK.g
Filaggrin		2	775.442	r.QTRKDK.q
Probable helicase senataxin		0	775.482	k.LNLFLR.g
Sortilin-related receptor		0	776.365	k.YMFATK.v [1xOxidation]
Protein Shroom3		0	776.379	r.SSPATADK.r
Keratin, type I cuticular Ha6		0	776.397	k.ILEDMR.c
Myosin-6		2	776.426	r.KSEKER.l
Myosin-8		2	776.426	r.KSEKER.i
Filaggrin		0	777.375	r.HPGSSHR.d
Desmoplakin		0	777.381	k.GDECILK.d
Filaggrin		0	777.385	k.SSSQVNR.s
Lactotransferrin		1	777.392	r.MDKVER.l
Phosphoribosylformylglycinamidine synthase		0	778.351	r.DVQCTGR.g
Sortilin-related receptor		0	778.366	k.MWASQR.a
Deoxynucleotidyltransferase terminal-interacting protein 1		0	778.376	r.SCLEQAK.l
Deoxynucleotidyltransferase terminal-interacting protein 1		0	778.388	k.ALGMGGTR.g [1xOxidation]
Desmoplakin		0	778.388	r.QVTQMR.t [1xOxidation]
Filaggrin		0	778.394	k.NTDTLSK.k
Desmoplakin		0	778.409	r.FLNEQK.n
Filaggrin		1	778.417	r.SASRTTR.n
Filaggrin		1	778.417	r.TRTSTGR.r
Filaggrin		1	778.417	r.SASRTTR.n
Filaggrin		1	778.417	r.SASRTTR.n
Filaggrin		1	778.417	r.TRTSTGR.r
Deoxynucleotidyltransferase terminal-interacting protein 1		0	778.436	k.HPHLFK.y
Chromodomain-helicase-DNA-binding protein 3		0	779.372	r.LQMSER.s [1xOxidation]
Protein S100-A9		0	779.372	k.MSQLER.n [1xOxidation]
Keratin, type II cytoskeletal 2 epidermal		0	779.38	k.AAFGGSGGR.g
Low-density lipoprotein receptor-related protein 2		0	779.387	k.CAPGYLR.e
Probable helicase senataxin		0	779.405	k.NIFTER.a
Low-density lipoprotein receptor-related protein 2		1	779.416	k.LDGRYR.k
Helicase SRCAP		1	779.416	k.NFKSQR.w
Desmoplakin		0	779.433	k.SLLATMK.t [1xOxidation]
Filaggrin		0	780.338	r.SHHEDR.a
Filaggrin		0	780.338	r.SHHEDR.a
Filaggrin		0	780.338	r.SHHEDR.a
Filaggrin		0	780.338	r.SHHEDR.a
Filaggrin-2		0	780.374	k.LTMACNK.v
Serpin A12		0	780.389	k.VPMMFR.s
Keratin, type II cuticular Hb4		0	780.4	r.GLGSFGSR.s
Fatty acid-binding protein, epidermal		1	780.414	r.IYEKVE.
Filaggrin		1	780.422	r.AHPGSRR.g
Sortilin-related receptor		2	780.447	r.TRGYRK.i
Chromodomain-helicase-DNA-binding protein 3		2	780.455	k.AFKMKR.e
Junction plakoglobin		1	780.461	r.QYTLKK.t
Myosin-8		2	780.473	k.VKSYKR.q
Protein Shroom3		0	781.351	r.SLSCSER.g
Protocadherin-11 Y-linked		0	781.377	r.QMIMMK.k
Chromodomain-helicase-DNA-binding protein 3		1	781.409	k.TEKEFK.a
Ubiquitin-60S ribosomal protein L40		0	781.428	r.MQIFVK.t [1xOxidation]
Helicase SRCAP		1	781.479	r.GRPPKAR.d
Serum albumin		1	782.317	k.CCKADDK.e
Zinc-alpha-2-glycoprotein		1	782.379	r.YNSKDR.k
Zinc-alpha-2-glycoprotein		0	782.383	r.SSGAFWK.y
Desmoplakin		1	782.415	k.TQYSRK.e
Filaggrin-2		0	783.411	k.SHISPSR.e
Protocadherin-11 Y-linked		0	784.333	k.DADHNGR.v
Keratin, type II cytoskeletal 1		1	784.515	r.VIQRLR.s
Deoxynucleotidyltransferase terminal-interacting protein 1		0	785.354	r.TENEHR.a
Desmoplakin		1	785.499	k.QIKQLR.n
Low-density lipoprotein receptor-related protein 2		0	786.319	r.CIEMMK.l [2xOxidation]
Probable helicase senataxin		1	786.41	k.KTHSDAK.k
Probable helicase senataxin		1	786.41	k.THSDAKK.g
Low-density lipoprotein receptor-related protein 2		0	786.447	r.EILAANR.v
Protein Shroom3		2	786.469	r.RLGERR.r
Protein Shroom3		2	786.469	r.LGERRR.g
Filaggrin		0	787.369	r.HAETSSR.g
Chromodomain-helicase-DNA-binding protein 3		1	787.442	r.QLRNEK.d
Myosin-8		1	787.442	k.RNAEAVK.g
Filaggrin		2	787.453	k.GRSKSPR.e
Filamin-B		0	787.456	k.GLEELVK.q
Desmoplakin		1	787.467	k.EIERLK.a
Desmoplakin		1	787.467	k.EIERLK.q
Desmoplakin		2	787.49	k.NTLRKR.r
Helicase SRCAP		2	787.49	r.LSKRQR.c
Chromodomain-helicase-DNA-binding protein 3		0	788.415	k.IEEIER.e
Keratin, type II cytoskeletal 5		0	788.415	r.AEIDNVK.k
Desmoplakin		0	788.426	k.NTNIAQK.q
Desmoplakin		0	788.426	k.GLQDSIR.k
Desmoplakin		1	788.426	k.NKEIER.l
Desmoplakin		1	788.426	k.NKEIER.l
Helicase SRCAP		0	788.441	r.QPPPPPR.s
Probable helicase senataxin		2	788.449	k.SQKNRR.r
Phosphoribosylformylglycinamidine synthase		1	788.456	k.MNRVIR.a
Protocadherin-11 Y-linked		2	788.462	k.KLDREK.e
Filaggrin		2	788.474	r.KRLSER.l
Myosin-6		2	788.474	k.SERRIK.e
Myosin-6		0	788.488	k.SLQSLLK.d
Sortilin-related receptor		1	788.488	k.SLALKEK.h
Chromodomain-helicase-DNA-binding protein 3		2	788.518	k.MLRKLK.e
Sortilin-related receptor		0	789.364	k.HFNESR.g
Desmoplakin		0	789.404	k.QVMQQR.s
Myosin-6		1	789.41	r.NAEEKAK.k
Myosin-8		1	789.41	r.NAEEKAK.k
Keratin, type II cytoskeletal 4		1	789.421	k.VRTEER.e
Keratin, type II cytoskeletal 5		1	789.421	r.VRTEER.e
Helicase SRCAP		1	789.421	r.SERLER.i
Serum albumin		0	789.472	k.LVTDLTK.v
Patched domain-containing protein 3		0	789.49	r.VMVIVTK.k
Desmoplakin		2	789.501	r.CGLKKIK.n
Protein Shroom3		0	790.384	k.HNYTQK.a
Keratin, type I cytoskeletal 14		0	791.408	r.ILNEMR.d [1xOxidation]
Keratin, type I cytoskeletal 16		0	791.408	r.ILNEMR.d [1xOxidation]
Keratin, type I cytoskeletal 17		0	791.408	r.ILNEMR.d [1xOxidation]
Filaggrin		1	791.412	r.SRQSGTR.h
Myosin-8		2	791.426	k.KKDESGK.m
Probable helicase senataxin		1	791.437	r.NSSVRTK.l
Keratin, type I cuticular Ha6		0	792.392	k.ILEDMR.c [1xOxidation]
Filaggrin		1	792.396	r.RSESASR.n
Filaggrin		1	792.396	r.RSESASR.n
Junction plakoglobin		1	792.4	k.NPDYRK.r
Desmoplakin		1	792.436	r.KGFIDGR.a
Sortilin-related receptor		0	792.436	r.AAQFVTR.h
Patched domain-containing protein 3		1	792.44	k.WPSFKK.f
Kallikrein-11		0	792.461	r.KPGVYTK.v
Kallikrein-11		0	792.461	r.KPGVYTK.v
Chromodomain-helicase-DNA-binding protein 3		0	793.384	k.YETQPR.f
Lactotransferrin		1	793.387	r.MDKVER.l [1xOxidation]
Desmoplakin		1	793.391	r.SGSRSGSR.s
Desmoplakin		1	793.391	r.SGSRSGSR.s
Desmoplakin		1	793.391	r.SGSRSGSR.s
Desmoplakin		1	793.391	r.SGSRSGSR.r
Sortilin-related receptor		0	794.361	k.MWASQR.a [1xOxidation]
Filaggrin		0	794.365	r.NHHGSSR.e
Filaggrin		0	794.365	r.NHHGSSR.e
Phosphoribosylformylglycinamidine synthase		1	794.452	k.RYLTNK.v
Keratin, type II cytoskeletal 1		0	795.384	k.SSGGSSSVK.f
Desmoplakin		0	795.404	k.WLYDAK.r
Cystatin-A;Cystatin-A, N-terminally processed		0	796.336	k.DDELTGF.
Cystatin-A;Cystatin-A, N-terminally processed		0	796.336	k.DDELTGF.
Filaggrin-2		0	796.369	k.LTMACNK.v [1xOxidation]
Serpin A12		0	796.384	k.VPMMFR.s [1xOxidation]
Phosphoribosylformylglycinamidine synthase		0	796.395	r.EPGGPSPR.v
Filamin-B		0	796.431	r.AIVHDNK.d
Chromodomain-helicase-DNA-binding protein 3		2	796.45	k.AFKMKR.e [1xOxidation]
Keratin, type I cytoskeletal 9		0	797.354	r.GGSGGSYGR.g
Protocadherin-11 Y-linked		0	797.372	r.QMIMMK.k [1xOxidation]
Keratin, type II cuticular Hb4		0	797.415	k.AEIEHAK.a
Chromodomain-helicase-DNA-binding protein 3		2	798.506	r.GRPGRKK.k
Caspase 14		0	799.34	k.YDMSGAR.l
Caspase 14		0	799.34	k.YDMSGAR.l
Filamin-B		1	799.467	k.DAGKAPLK.i
Chromodomain-helicase-DNA-binding protein 3		2	799.479	r.VPDGRKK.l
Patched domain-containing protein 3		1	799.54	k.NILALKK.i
Filaggrin		0	800.314	r.YYYYE.
Lactotransferrin		0	800.433	r.GPPVSCIK.r
Lactotransferrin		0	800.433	r.GPPVSCIK.r
Lactotransferrin		0	800.462	r.KPVTEAR.s
Keratin, type I cuticular Ha1		1	800.474	k.VRQLER.d
Keratin, type I cuticular Ha3-II		1	800.474	k.VRQLER.d
Keratin, type I cuticular Ha4		1	800.474	k.VRQLER.d
Keratin, type I cuticular Ha6		1	800.474	k.VRQLER.e
Chromodomain-helicase-DNA-binding protein 3		1	800.506	k.MAPLKIK.l
Myosin-6		2	800.51	k.KIVERR.d
Protein Shroom3		0	801.447	k.LGQEQVK.c
Aspartate aminotransferase mitochondrial		0	801.447	k.AEAQIAAK.n
Zinc-alpha-2-glycoprotein		1	801.451	k.YLKYSK.n
Keratin, type II cytoskeletal 6A		1	801.458	k.AKQDLAR.l
Keratin, type II cytoskeletal 6B		1	801.458	k.AKQDLAR.l
Probable helicase senataxin		1	801.458	r.NLGKVDR.d
Serum albumin		2	801.494	k.ERQIKK.q
Desmoplakin		0	802.384	r.NEHFQK.a
Protein Shroom3		1	802.417	k.ENLDRR.e
Helicase SRCAP		0	802.421	r.DVHIYR.l
Keratin, type II cytoskeletal 1		1	802.442	r.EREQIK.s
Low-density lipoprotein receptor-related protein 2		0	802.467	r.TVIVQDK.i
Myosin-6		1	802.467	r.KLEGDLK.l
Myosin-8		1	802.467	r.KLEGDLK.l
Serum albumin		1	802.478	r.NLGKVGSK.c
Helicase SRCAP		2	802.478	r.LEEKRK.k
Probable helicase senataxin		1	802.482	k.EVLKWK.y
Filaggrin		0	803.353	r.HESSSEK.k
Junction plakoglobin		0	803.357	r.NYSYEK.l
Filaggrin		0	803.364	r.HTESSSR.g
Desmoplakin		1	803.426	k.ELEKER.e
Desmoplakin		0	803.43	r.LWDLEK.q
Chromodomain-helicase-DNA-binding protein 3		1	803.437	k.NSRIGEK.m
Myosin-6		1	803.437	k.RNAESVK.g
Protein Shroom3		0	803.462	r.ISESVLR.d
Lactotransferrin		2	803.467	r.NMRKVR.g
Lactotransferrin		2	803.467	r.NMRKVR.g
Desmoplakin		2	803.485	r.VRRASSK.g
Filaggrin		0	804.375	r.NHYGSAR.e
Low-density lipoprotein receptor-related protein 2		0	804.378	k.CESRPGR.h
Aspartate aminotransferase mitochondrial		1	804.385	k.DADEAKR.v
Keratin, type II cytoskeletal 1		0	804.41	r.SEIDNVK.k
Myosin-8		1	804.446	k.TKDELAK.s
Phosphoribosylformylglycinamidine synthase		1	804.451	k.MNRVIR.a [1xOxidation]
Chromodomain-helicase-DNA-binding protein 3		2	804.512	k.MLRKLK.e [1xOxidation]
Protein S100-A7 or Psoriasin		0	805.38	r.SNTQAER.s
Helicase SRCAP		0	805.387	r.LEAEGMR.g
Probable helicase senataxin		1	805.395	r.NSRWDK.r
Desmoplakin		0	805.399	k.QVMQQR.s [1xOxidation]
Desmoplakin		1	805.399	r.IEERCR.r
Calmodulin-like protein 3		0	805.424	r.ELGTVMR.s
Filaggrin		1	805.428	r.SASRQTR.n
Filaggrin		1	805.428	r.SASRQTR.k
Filaggrin		1	805.428	r.SASRQTR.n
Filaggrin		1	805.428	r.SASRQTR.n
Filaggrin		1	805.428	r.SASRQTR.n
Desmoplakin		0	805.43	r.SLSEEIK.r
Patched domain-containing protein 3		0	805.485	r.VMVIVTK.k [1xOxidation]
Desmoplakin		0	806.408	k.MSAAEAVK.e
Filaggrin		1	806.412	r.SASRETR.n
Sortilin-related receptor		1	806.463	r.RTLNFR.g
Sortilin-related receptor		2	806.5	k.TVFKRR.t
Keratin, type I cytoskeletal 10		0	807.399	r.LAADDFR.l
Keratin, type I cytoskeletal 13		0	807.399	r.LAADDFR.l
Keratin, type I cytoskeletal 14		0	807.399	r.LAADDFR.t
Keratin, type I cytoskeletal 16		0	807.399	r.LAADDFR.t
Keratin, type I cytoskeletal 17		0	807.399	r.LAADDFR.t
Keratin, type I cytoskeletal 19		0	807.399	r.LAADDFR.t
Keratin, type I cuticular Ha1		0	807.399	k.LAADDFR.t
Keratin, type I cuticular Ha3-II		0	807.399	k.LAADDFR.t
Keratin, type I cuticular Ha6		0	807.399	k.LAADDFR.t
Myosin-6		1	807.411	k.QRNFDK.i
Myosin-8		1	807.411	k.QRNFDK.v
Beta-defensin 103 precusor		2	807.425	k.CSTRGRK.c
Chromodomain-helicase-DNA-binding protein 3		2	807.47	k.GPGHKRR.s
Low-density lipoprotein receptor-related protein 2		0	807.472	r.HIVVDPK.n
Zinc-alpha-2-glycoprotein		0	808.351	k.YYYDGK.d
Sortilin-related receptor		2	808.454	r.RTRGYR.k
Probable helicase senataxin		0	809.371	k.DCLETTK.n
Keratin, type II cytoskeletal 6A		0	809.39	r.GFSANSAR.l
Keratin, type II cytoskeletal 6B		0	809.39	r.GFSANSAR.l
Low-density lipoprotein receptor-related protein 2		1	809.409	k.IFRCDR.h
Chromodomain-helicase-DNA-binding protein 3		1	809.426	k.EGKGPGHK.r
Desmoplakin		0	809.44	k.YSLVEAK.r
Keratin, type I cytoskeletal 10		0	809.44	r.LASYLDK.v
Keratin, type I cytoskeletal 14		0	809.44	r.LASYLDK.v
Keratin, type I cytoskeletal 16		0	809.44	r.LASYLDK.v
Keratin, type I cytoskeletal 17		0	809.44	r.LASYLDK.v
Keratin, type I cytoskeletal 19		0	809.44	r.LASYLDK.v
Keratin, type I cytoskeletal 9		0	809.44	r.LASYLDK.v
Sortilin-related receptor		0	809.44	r.SVITFDK.g
Serum albumin		1	809.499	k.HKPKATK.e
Keratin, type I cytoskeletal 13		0	810.377	r.GVSTCSTR.f
Keratin, type II cytoskeletal 5		0	810.41	r.QSSVSFR.s
Low-density lipoprotein receptor-related protein 2		0	812.361	k.CPSGYTGK.y
Cystatin-A;Cystatin-A, N-terminally processed		0	812.379	k.TNETYGK.l
Cystatin-A;Cystatin-A, N-terminally processed		0	812.379	k.TNETYGK.l
Serpin A12		0	812.379	k.VPMMFR.s [2xOxidation]
Deoxynucleotidyltransferase terminal-interacting protein 1		0	812.397	k.YMETLR.t
Deoxynucleotidyltransferase terminal-interacting protein 1		0	812.415	r.AVEAPPQT.
Helicase SRCAP		0	812.47	r.MLQPVPK.q
Patched domain-containing protein 3		0	812.492	r.LLYYLK.t
Keratin, type I cytoskeletal 9		1	812.499	k.KGPAAIQK.n
Junction plakoglobin		0	812.56	r.LVQLLVK.a
Desmoplakin		0	813.345	r.QEDYMK.t
Protocadherin-11 Y-linked		0	813.367	r.QMIMMK.k [2xOxidation]
Myosin-6		0	813.381	k.ATDMTFK.a
Filaggrin-2		1	813.407	r.HGSNSRR.l
Low-density lipoprotein receptor-related protein 2		0	813.473	r.IFHQLR.y
Chromodomain-helicase-DNA-binding protein 3		1	813.53	k.LGLLGGKR.k
Junction plakoglobin		0	814.486	k.MVPLLNK.n
Myosin-8		0	814.514	k.LAQIITR.t
Caspase 14		0	815.335	k.YDMSGAR.l [1xOxidation]
Caspase 14		0	815.335	k.YDMSGAR.l [1xOxidation]
Filamin-B		0	815.437	k.LNGLENR.v
Probable helicase senataxin		1	815.448	r.GGREIQR.q
Myosin-8		1	815.473	r.NDALRVK.k
Chromodomain-helicase-DNA-binding protein 3		1	815.51	r.ITQVAKR.k
Keratin, type II cytoskeletal 6A		1	816.407	r.SHSSSRR.g
Keratin, type II cytoskeletal 6B		1	816.407	r.SHSSSRR.g
Desmoplakin		1	816.432	r.ERENLR.q
Helicase SRCAP		0	816.436	k.YEHVIR.c
Helicase SRCAP		2	816.443	k.EERARR.e
Keratin, type II cytoskeletal 4		0	816.446	r.AEIENIK.k
Helicase SRCAP		1	816.482	r.VKVDVEK.q
Keratin, type II cytoskeletal 4		1	816.487	r.MIQRLR.a
Keratin, type II cytoskeletal 5		1	816.487	r.MIQRLR.a
Keratin, type II cytoskeletal 6A		1	816.487	r.MIQRLR.s
Keratin, type II cytoskeletal 6B		1	816.487	r.MIQRLR.s
Probable helicase senataxin		0	816.494	r.LNVTITR.a
Chromodomain-helicase-DNA-binding protein 3		1	816.501	k.MAPLKIK.l [1xOxidation]
Filaggrin		0	817.395	k.GYSPTHR.e
Filamin-B		0	817.412	r.DEPCLLK.r
Low-density lipoprotein receptor-related protein 2		0	817.424	k.VTVDMPR.h
Helicase SRCAP		1	817.441	r.KDLDQAK.e
Serum albumin		1	817.478	k.ATKEQLK.a
Myosin-8		1	817.478	k.EGGKVTVK.t
Myosin-8		0	818.364	k.EEEQQR.l
Keratin, type I cuticular Ha4		0	818.389	r.DNAELEK.l
Helicase SRCAP		1	818.394	r.CSPARER.v
Chromodomain-helicase-DNA-binding protein 3		1	818.4	r.EDVKGDR.e
Desmoplakin		1	818.437	k.AIEDKSR.s
Desmoplakin		0	818.437	k.QVQTSQK.n
Filaggrin-2		2	818.461	k.HRRGHR.h
Ubiquitin-60S ribosomal protein L40		2	818.466	r.AVNCRKK.k
Filaggrin		1	819.407	k.QARDSSR.h
Keratin, type II cytoskeletal 5		1	819.414	k.AKQDMAR.l
Keratin, type I cytoskeletal 19		0	819.421	r.SEVTDLR.r
Lactotransferrin		2	819.462	r.NMRKVR.g [1xOxidation]
Lactotransferrin		2	819.462	r.NMRKVR.g [1xOxidation]
Desmoplakin		0	819.472	k.LVFDGLR.k
Phosphoribosylformylglycinamidine synthase		0	820.431	r.FQELQR.n
Chromodomain-helicase-DNA-binding protein 3		1	820.493	r.LKADVFK.n
Caspase 14		2	820.504	r.KRLYLQ.
Caspase 14		2	820.504	r.KRLYLQ.
Low-density lipoprotein receptor-related protein 2		0	821.382	r.VGMDGTNK.s
Helicase SRCAP		0	821.382	r.LEAEGMR.g [1xOxidation]
Calmodulin-like protein 3		0	821.419	r.ELGTVMR.s [1xOxidation]
Filaggrin-2		1	821.422	r.GSSTTGRR.g
Protocadherin-11 Y-linked		1	821.448	r.VSRSSSAK.v
Filamin-B		2	821.474	k.KARAYGR.g
Desmoplakin		1	821.488	k.ILEYKR.q
Low-density lipoprotein receptor-related protein 2		1	821.488	k.KIFQASK.e
Desmoplakin		0	822.403	k.MSAAEAVK.e [1xOxidation]
Protein S100-A8		0	822.414	k.GADVWFK.e
Filaggrin		1	822.469	r.HSGIPRR.q
Protein Shroom3		2	822.542	k.LRLKHR.r
Filaggrin		0	823.38	k.NHHNSSK.k
Filaggrin		0	823.38	r.HHEASSR.a
Filaggrin		0	823.38	r.HHEASSR.a
Keratin, type I cuticular Ha4		0	823.394	k.LASDDFR.s
Keratin type II cytoskeletal 1B		1	823.417	r.SYRGGGAR.g
Filaggrin		1	823.428	r.HGSRNPR.s
Filaggrin		1	823.442	k.IYERSR.s
Keratin, type I cytoskeletal 13		0	823.456	r.LASYLEK.v
Keratin, type I cuticular Ha1		0	823.456	r.LASYLEK.v
Keratin, type I cuticular Ha3-II		0	823.456	r.LASYLEK.v
Keratin, type I cuticular Ha4		0	823.456	r.LASYLEK.v
Deoxynucleotidyltransferase terminal-interacting protein 1		1	823.465	k.HRQVQR.r
Probable helicase senataxin		1	823.49	r.EIRHIR.n
Filaggrin		1	824.412	r.DGSRHPR.s
Filaggrin		1	824.412	r.DGSRHPR.s
Filaggrin		1	824.412	r.DGSRHPR.s
Filaggrin		1	824.412	r.DGSRHPR.s
Filaggrin		1	824.412	r.DGSRHPR.s
Protein Shroom3		1	824.462	k.GSYKTLR.l
Chromodomain-helicase-DNA-binding protein 3		0	824.474	r.ELRPGPR.d
Myosin-8		2	824.485	k.HERRVK.e
Helicase SRCAP		2	824.496	r.HRLSRR.v
Dermcidin		1	824.51	r.QAPKPRK.q
Probable helicase senataxin		1	824.535	k.LSHVIKK.q
Patched domain-containing protein 3		0	825.378	k.VDYWDK.d
Junction plakoglobin		0	825.396	k.AHQDAQR.h
Protein Shroom3		0	826.442	r.EPSLQPR.r
Chromodomain-helicase-DNA-binding protein 3		2	826.512	k.RGRPGRK.k
Filamin-B		2	826.526	k.LNPKKAR.a
Keratin, type II cytoskeletal 6A		0	827.426	r.SEIDHVK.k
Keratin, type II cytoskeletal 6B		0	827.426	r.SEIDHVK.k
Keratin, type II cytoskeletal 2 epidermal		0	827.43	k.FASFIDK.v
Keratin, type II cytoskeletal 4		0	827.43	k.FASFIDK.v
Keratin, type II cytoskeletal 5		0	827.43	k.FASFIDK.v
Keratin, type II cytoskeletal 6A		0	827.43	k.FASFIDK.v
Keratin, type II cytoskeletal 6B		0	827.43	k.FASFIDK.v
Keratin, type II cuticular Hb4		0	827.43	k.FASFIDK.v
Keratin type II cytoskeletal 1B		0	827.43	k.FASFIDK.v
Low-density lipoprotein receptor-related protein 2		0	827.437	r.DNVPNLR.g
Desmoplakin		0	827.444	k.CIDVHLK.e
Ubiquitin-60S ribosomal protein L40		0	827.499	r.IIEPSLR.q
Deoxynucleotidyltransferase terminal-interacting protein 1		0	828.392	k.YMETLR.t [1xOxidation]
Patched domain-containing protein 3		0	828.392	r.MSNVYSK.a
Helicase SRCAP		0	828.465	r.MLQPVPK.q [1xOxidation]
Helicase SRCAP		2	828.516	k.ELVRRR.r
Desmoplakin		1	828.53	r.VVLVDRK.t
Desmoplakin		0	829.34	r.QEDYMK.t [1xOxidation]
Protocadherin-11 Y-linked		0	829.362	r.QMIMMK.k [3xOxidation]
Myosin-6		0	829.376	k.ATDMTFK.a [1xOxidation]
Phosphoribosylformylglycinamidine synthase		0	829.478	r.IVLVDDR.e
Filamin-B		0	829.478	k.AIVDGNLK.l
Keratin, type I cytoskeletal 13		1	830.448	r.TSDVRRP.
Myosin-6		0	830.452	r.IHFGATGK.l
Filamin-B		0	830.452	k.YVPPAAGR.y
Filaggrin		2	830.459	r.NNRKGNK.g
Myosin-6		0	830.462	r.LQDLVDK.l
Myosin-8		0	830.462	r.LQDLVDK.l
Keratin, type I cytoskeletal 17		1	830.473	k.KEPVTTR.q
Junction plakoglobin		0	830.48	k.MVPLLNK.n [1xOxidation]
Chromodomain-helicase-DNA-binding protein 3		1	830.484	k.DSRAIIR.e
Myosin-8		2	830.484	r.AKAEKQR.s
Probable helicase senataxin		0	830.488	r.WAILTAR.n
Filaggrin		1	831.432	k.SPRETGGK.r
Myosin-8		1	831.443	r.SRNDALR.v
Aspartate aminotransferase mitochondrial		1	831.451	r.FFKFSR.d
Helicase SRCAP		2	831.454	k.RQRSER.l
Myosin-8		0	831.457	k.NLEQTVK.d
Chromodomain-helicase-DNA-binding protein 3		1	831.468	r.LKNNQSK.f
Keratin, type I cuticular Ha3-II		0	831.482	k.EELLSLK.q
Keratin, type II cytoskeletal 2 epidermal		0	831.493	r.SLVGLGGTK.s
Thioredoxin		1	831.493	r.VKQIESK.t
Low-density lipoprotein receptor-related protein 2		2	831.53	r.KDLVKTK.l
Myosin-6		0	832.405	r.QLEEEGK.a
Protein Shroom3		0	832.434	r.GGLLEGMR.q
Desmoplakin		0	832.452	k.VTQLTDR.w
Kallikrein-11		0	832.46	r.NDIMLVK.m
Kallikrein-11		0	832.46	r.NDIMLVK.m
Probable helicase senataxin		1	832.471	k.RMGIEVK.g
Keratin, type II cytoskeletal 4		1	832.482	r.MIQRLR.a [1xOxidation]
Keratin, type II cytoskeletal 5		1	832.482	r.MIQRLR.a [1xOxidation]
Keratin, type II cytoskeletal 6A		1	832.482	r.MIQRLR.s [1xOxidation]
Keratin, type II cytoskeletal 6B		1	832.482	r.MIQRLR.s [1xOxidation]
Keratin, type II cytoskeletal 1		0	832.489	k.SISISVAR.g
Filamin-B		1	832.489	r.VKESITR.t
Low-density lipoprotein receptor-related protein 2		0	833.375	r.GNVDGTDR.m
Low-density lipoprotein receptor-related protein 2		0	833.419	k.VTVDMPR.h [1xOxidation]
Keratin, type I cytoskeletal 14		0	833.436	k.SEISELR.r
Keratin, type I cytoskeletal 16		0	833.436	r.SEVTELR.r
Keratin, type I cytoskeletal 17		0	833.436	k.SEISELR.r
Filaggrin		1	833.459	r.SVSRQTR.n
Filamin-B		0	834.436	r.AYGPGLEK.s
Desmoplakin		0	834.439	r.MSQLEVK.e
Probable helicase senataxin		0	834.45	k.AMSLLGSR.n
Fatty acid-binding protein, epidermal		1	834.468	k.ESTITRK.l
Chromodomain-helicase-DNA-binding protein 3		0	834.483	k.VAQYVVR.e
Myosin-6		2	834.494	k.FKQKQR.e
Myosin-8		2	834.494	k.FKQKQR.e
Lactotransferrin		0	835.325	r.NGSDCPDK.f
Filaggrin		0	835.354	k.EQSGDGSR.h
Phosphoribosylformylglycinamidine synthase		0	835.361	r.CVAEEER.g
Helicase SRCAP		0	835.38	r.HHEEQR.q
Keratin, type II cytoskeletal 5		1	835.409	k.AKQDMAR.l [1xOxidation]
Low-density lipoprotein receptor-related protein 2		0	835.442	r.ATLGGNFR.v
Filaggrin-2		0	835.504	k.ELHPVLK.n
Keratin, type II cytoskeletal 6A		0	836.447	r.ASTSTTIR.s
Keratin, type II cytoskeletal 6B		0	836.447	r.ASTSTTIR.s
Desmoplakin		0	836.488	k.VSYVQLK.e
Low-density lipoprotein receptor-related protein 2		0	837.377	r.VGMDGTNK.s [1xOxidation]
Low-density lipoprotein receptor-related protein 2		0	837.435	r.DVTIFDK.q
Desmoplakin		0	838.394	k.EYEIER.l
Chromodomain-helicase-DNA-binding protein 3		0	838.413	k.GNFLEMK.n
Helicase SRCAP		2	838.537	r.RGRPPKK.n
Helicase SRCAP		2	838.537	r.KRGRPPK.n
Protein Shroom3		0	839.378	r.SYSEPEK.m
Chromodomain-helicase-DNA-binding protein 3		1	839.389	r.DEYREK.s
Phosphoribosylformylglycinamidine synthase		0	839.441	k.EFFLQR.k
Desmoplakin		0	840.34	r.TASEDSCK.r
Protein S100-A8		1	841.471	k.MGVAAHKK.s
Keratin, type I cytoskeletal 14		0	841.489	r.QRPAEIK.d
Phosphoribosylformylglycinamidine synthase		1	841.525	r.LPAVASKR.y
Protocadherin-11 Y-linked		0	842.459	r.QQARPSR.g
Probable helicase senataxin		1	843.457	k.EEKNPVK.e
Probable helicase senataxin		1	843.457	k.NPVKEEK.t
Protein Shroom3		1	843.493	r.LTPEQKK.r
Myosin-6		2	843.541	r.AKVEKLR.s
Patched domain-containing protein 3		0	844.387	r.MSNVYSK.a [1xOxidation]
Desmoplakin		0	844.416	r.AESGPDLR.y
Myosin-6		0	844.434	r.CIIPNER.k
Filaggrin		0	844.463	k.RPSSLER.r
Corenodesmosin		1	844.482	k.IPCRSIR.d
Desmoplakin		1	844.489	k.NDLNLKK.s
Protein Shroom3		1	844.5	k.VTIARER.h
Sortilin-related receptor		1	844.507	r.RMPILSK.e
Filaggrin		0	845.338	r.HSDDSER.l
Low-density lipoprotein receptor-related protein 2		0	845.434	r.CIPQAWK.c
Desmoplakin		1	845.463	r.WQRIDK.q
Filamin-B		1	845.484	k.ISGEGRVK.e
Probable helicase senataxin		0	845.516	k.LVMEIIK.l
Caspase 14		0	846.348	r.DPGETVGGD.
Zinc-alpha-2-glycoprotein		0	846.37	r.QENQDGR.y
Zinc-alpha-2-glycoprotein		0	846.432	k.QDSQLQK.a
Filaggrin		1	846.444	r.HGSRHPR.s
Filaggrin		1	846.444	r.HGSRHPR.s
Desmoplakin		1	846.468	k.TIQDKNK.e
Desmoplakin		1	846.468	k.TIQDKNK.e
Probable helicase senataxin		0	846.468	k.TVGVVDTR.k
Myosin-6		1	846.479	k.LRSDLSR.e
Protein Shroom3		0	846.493	k.GSLLTDIK.l
Chromodomain-helicase-DNA-binding protein 3		0	846.512	r.IGVMSLVK.k
Desmoplakin		0	847.416	k.QSLDDAAK.t
Filaggrin		2	847.449	r.SGERSRR.s
Junction plakoglobin		0	847.452	r.NLSDVATK.q
Keratin, type I cytoskeletal 10		0	847.452	k.SEITELR.r
Keratin, type I cuticular Ha1		0	847.459	k.EELLCLK.s
Keratin, type I cuticular Ha4		0	847.459	r.EELICLK.k
Sortilin-related receptor		1	847.525	k.SITTIKGK.v
Protein Shroom3		0	848.429	r.GGLLEGMR.q [1xOxidation]
Desmoplakin		1	848.447	r.KLEDSTR.e
Low-density lipoprotein receptor-related protein 2		0	848.447	r.STLTGVDR.e
Kallikrein-11		0	848.455	r.NDIMLVK.m [1xOxidation]
Kallikrein-11		0	848.455	r.NDIMLVK.m [1xOxidation]
Aspartate aminotransferase mitochondrial		2	848.458	k.RDTNSKK.m
Probable helicase senataxin		1	848.466	k.RMGIEVK.g [1xOxidation]
Protocadherin-11 Y-linked		0	848.491	r.TGMLTVVK.k
Desmoplakin		1	849.469	k.QLRNYR.d
Filamin-B		2	849.505	r.RAKVYGR.g
Filaggrin		1	850.409	k.ERSDICK.a
Phosphoribosylformylglycinamidine synthase		0	850.409	k.DSLSMAAR.v
Desmoplakin		0	850.434	r.MSQLEVK.e [1xOxidation]
Desmoplakin		0	850.442	k.QEAFSIR.m
Probable helicase senataxin		0	850.445	k.AMSLLGSR.n [1xOxidation]
Keratin, type I cytoskeletal 19		0	850.457	r.FGPGVAFR.a
Cystatin-A;Cystatin-A, N-terminally processed		0	850.467	k.LEAVQYK.t
Cystatin-A;Cystatin-A, N-terminally processed		0	850.467	k.LEAVQYK.t
Keratin, type I cuticular Ha6		0	850.467	r.LANYLEK.v
Myosin-6		1	850.467	k.EEFVKAK.i
Serpin A12		1	850.467	r.KFLEDAK.n
Protein Shroom3		0	850.478	r.VLGATSFR.r
Protein Shroom3		1	851.473	r.AYRNSIK.d
Lactotransferrin		0	852.421	k.DSAIGFSR.v
Protein S100-A8		0	853.38	k.SHEESHK.e
Filaggrin		1	853.439	r.GHPGSSRR.g
Filaggrin		1	853.439	r.GHPGSSRR.g
Probable helicase senataxin		0	853.445	k.FPADYIK.y
Desmoplakin		0	853.562	k.IVQLKPR.n
Probable helicase senataxin		0	853.562	k.LKPVLQR.s
Low-density lipoprotein receptor-related protein 2		0	854.35	r.ASMDGSMR.t
Protocadherin-11 Y-linked		0	854.4	r.EETPNHK.l
Chromodomain-helicase-DNA-binding protein 3		0	854.408	k.GNFLEMK.n [1xOxidation]
Serum albumin		1	854.452	k.FGERAFK.a
Filamin-B		1	854.521	r.GLQPKGVR.i
Probable helicase senataxin		0	854.535	k.LILVGDPK.q
Myosin-8		0	855.461	r.ILYGDFK.q
Probable helicase senataxin		1	855.53	k.VPVSKTPK.k
Keratin, type I cytoskeletal 16		0	855.541	r.QTRPILK.e
Myosin-8		1	856.463	k.SREVHTK.i
Protein Shroom3		1	856.573	k.TLRLVVR.r
Keratin, type II cytoskeletal 4		0	857.357	r.CSSGGFGSR.s
Protein S100-A8		1	857.466	k.MGVAAHKK.s [1xOxidation]
Keratin, type I cytoskeletal 16		0	857.484	r.QRPSEIK.d
Desmoplakin		1	857.52	r.LQAEIKR.i
Myosin-6		1	857.52	r.NEVLRVK.k
Myosin-8		1	857.52	k.IKELQAR.i
Desmoplakin		1	857.545	r.LKQLIDK.e
Myosin-6		1	858.479	k.LKENQAR.i
Filaggrin		2	858.49	r.LGDNRKR.l
Myosin-6		1	858.552	r.LSRIITR.m
Beta-defensin 103 precusor		1	859.424	k.YYCRVR.g
Myosin-6		1	859.5	k.ILSREGGK.v
Aspartate aminotransferase mitochondrial		1	859.5	k.RVESQLK.i
Low-density lipoprotein receptor-related protein 2		2	859.511	r.LADKTRR.t
Protein Shroom3		2	859.525	r.KLDDKIK.l
Deoxynucleotidyltransferase terminal-interacting protein 1		1	860.441	k.SCEPIRR.e
Chromodomain-helicase-DNA-binding protein 3		1	860.458	r.SKNDQLR.i
Myosin-8		0	860.462	r.IHFGTTGK.l
Filamin-B		0	860.462	k.VFGPGVER.s
Filaggrin-2		2	860.481	r.GSRTAGRR.g
Myosin-8		2	860.495	r.ASRAKAEK.q
Protein Shroom3		2	860.495	k.ENSVKRK.a
Sortilin-related receptor		1	860.502	r.RMPILSK.e [1xOxidation]
Myosin-6		1	860.509	r.IKETLEK.s
Probable helicase senataxin		2	860.531	k.ISTRKQK.s
Myosin-6		0	861.408	k.NWPWMK.l
Sortilin-related receptor		0	861.429	k.TCIPNWK.r
Myosin-8		1	861.454	k.QRSDLSR.e
Keratin, type I cytoskeletal 13		0	861.468	k.TEITELR.r
Keratin, type I cuticular Ha6		0	861.468	r.TITEEIR.d
Keratin, type I cuticular Ha6		1	861.479	r.DGKVISSR.e
Probable helicase senataxin		0	861.511	k.LVMEIIK.l [1xOxidation]
Lactotransferrin		1	861.519	r.KPVDKFK.d
Desmoplakin		1	862.401	k.DNNERSK.w
Filaggrin		0	862.401	r.GSAQEQSR.h
Filaggrin		0	862.401	r.GSAQEQSR.d
Filamin-B		1	862.42	k.INCRDNK.d
Filaggrin		1	862.438	k.NKTENTR.l
Filamin-B		1	862.438	k.ITDDSRR.c
Myosin-6		1	862.445	r.MDLERAK.r
Myosin-8		1	862.445	r.MDLERAK.r
Keratin, type I cytoskeletal 19		1	862.481	r.LMDIKSR.l
Desmoplakin		0	862.499	k.ISTISSVR.n
Myosin-6		1	862.499	k.VNSLSKSK.v
Probable helicase senataxin		1	862.499	r.ATTVSQKK.s
Desmoplakin		0	862.503	r.GLVGIEFK.e
Chromodomain-helicase-DNA-binding protein 3		0	862.507	r.IGVMSLVK.k [1xOxidation]
Phosphoribosylformylglycinamidine synthase		0	863.349	r.EEGSNGDR.e
Sortilin-related receptor		0	863.404	k.QENTCLR.n
Filaggrin		0	863.412	r.HHEPSTR.a
Myosin-6		0	863.429	k.NMEQTIK.d
Myosin-6		2	863.452	k.GMRKSER.r
Protein S100-A8		0	863.454	r.MLTELEK.a
Low-density lipoprotein receptor-related protein 2		1	863.489	k.WNLFKR.k
Caspase 14		0	864.377	k.GEDGEMVK.l
Caspase 14		0	864.377	k.GEDGEMVK.l
Filaggrin		0	864.381	r.GQSGESSGR.s
Filaggrin		0	864.381	r.GQSGESSGR.s
Protein Shroom3		1	864.457	r.LFERDGK.a
Chromodomain-helicase-DNA-binding protein 3		0	864.468	k.MMTILGAK.w
Filamin-B		0	864.482	r.GDYVLAVK.w
Protocadherin-11 Y-linked		0	864.486	r.TGMLTVVK.k [1xOxidation]
Keratin, type II cytoskeletal 5		0	865.391	r.SGGGGGGGFGR.v
Keratin, type I cuticular Ha6		0	865.416	k.EELMCLK.k
Keratin, type I cytoskeletal 14		0	865.467	k.EELAYLK.k
Keratin, type I cytoskeletal 17		0	865.467	k.EELAYLK.k
Keratin, type I cytoskeletal 19		0	865.467	k.EELAYLK.k
Low-density lipoprotein receptor-related protein 2		0	865.503	k.IYLVETK.v
Phosphoribosylformylglycinamidine synthase		0	866.404	k.DSLSMAAR.v [1xOxidation]
Desmoplakin		0	866.419	k.DMLANFR.g
Probable helicase senataxin		0	866.437	k.AYELSQR.s
Helicase SRCAP		0	866.441	k.EGFWSLK.r
Helicase SRCAP		2	866.543	r.RRGRPPK.k
Helicase SRCAP		2	866.543	r.RRGRPPK.a
Lactotransferrin		0	867.393	k.CFQWQR.n
Lactotransferrin		0	867.393	k.CFQWQR.n
Keratin, type II cytoskeletal 1		1	867.443	r.SRQFSSR.s
Desmoplakin		0	867.465	r.FLSEMLK.s
Chromodomain-helicase-DNA-binding protein 3		1	867.48	k.LKEQGHR.v
Sortilin-related receptor		2	867.505	r.SYKVKSR.n
Low-density lipoprotein receptor-related protein 2		0	868.416	k.YNLSSER.f
Myosin-6		0	868.452	k.NVHELEK.v
Protein Shroom3		0	868.452	k.EIVHQDK.s
Lactotransferrin		1	868.456	r.KYLGPQY.
Probable helicase senataxin		2	868.573	k.LGLKKGPR.k
Junction plakoglobin		0	869.52	k.SGGIPALVR.m
Low-density lipoprotein receptor-related protein 2		0	870.344	r.ASMDGSMR.t [1xOxidation]
Filaggrin-2		2	870.49	k.ASGSKKHR.r
Protocadherin-11 Y-linked		0	870.504	k.TGDVPLIR.i
Serpin A12		0	870.504	r.VVDVSVPR.l
Myosin-6		0	871.409	r.HDCDLLR.e
Myosin-8		0	871.409	r.HDCDLLR.e
Keratin, type I cytoskeletal 13		0	871.427	k.QSPASPER.d
Protein Shroom3		1	871.5	r.RLTPEQK.k
Low-density lipoprotein receptor-related protein 2		0	872.474	r.GLQVYHR.r
Helicase SRCAP		2	872.521	r.WKRGVAR.k
Chromodomain-helicase-DNA-binding protein 3		2	872.539	r.GKKMAPLK.i
Helicase SRCAP		1	872.55	k.VVRMVIR.h
Myosin-6		2	872.556	r.VKQKLEK.e
Myosin-8		2	872.556	r.VKQKLEK.e
Probable helicase senataxin		0	873.479	r.LLTENQR.k
Helicase SRCAP		1	873.479	r.EEQAKLR.r
Myosin-6		1	873.49	r.SRNEVLR.v
Myosin-6		1	873.504	r.KQLEVEK.l
Desmoplakin		2	873.515	r.KEEAIRK.i
Protein Shroom3		1	873.54	r.KEAVSLVK.g
Myosin-6		1	874.438	k.KDNANANK.g
Desmoplakin		0	874.442	k.ENLGWQK.l
Low-density lipoprotein receptor-related protein 2		1	874.474	k.QKIDGTGR.e
Filaggrin		1	874.485	r.RQASSAVR.d
Keratin, type II cytoskeletal 1		0	874.499	r.SLVNLGGSK.s
Myosin-8		1	874.499	k.IKEVTER.a
Low-density lipoprotein receptor-related protein 2		2	874.504	r.RVMRANK.w
Low-density lipoprotein receptor-related protein 2		1	874.518	k.MAVLKANK.f
Desmoplakin		0	875.405	k.FFDQYR.s
Desmoplakin		1	875.419	r.MYYSRR.g
Chromodomain-helicase-DNA-binding protein 3		1	875.422	k.KGEGDGGQK.q
Desmoplakin		0	875.447	k.QSLEEAAK.t
Low-density lipoprotein receptor-related protein 2		1	875.462	k.EKGEVWK.q
Serum albumin		1	875.51	r.LSQRFPK.a
Desmoplakin		1	875.538	r.AMTIAKLK.t
Protein S100-A7 or Psoriasin		2	876.442	k.KDKNEDK.k
Protein S100-A7 or Psoriasin		2	876.442	k.DKNEDKK.i
Helicase SRCAP		0	876.457	r.TQFPDLR.l
Keratin, type I cytoskeletal 14		2	876.472	k.MAEKNRK.d
Keratin, type I cytoskeletal 17		2	876.472	k.MAEKNRK.d
Junction plakoglobin		0	876.494	k.LLWTTSR.v
Serum albumin		0	876.497	k.LCTVATLR.e
Protein Shroom3		2	876.516	r.RRLFER.d
Corenodesmosin		0	877.383	k.GPCSPSSSR.v
Myosin-6		0	877.403	k.NWPWMK.l [1xOxidation]
Keratin, type II cytoskeletal 2 epidermal		1	877.439	r.GRGGGGGGFR.g
Protein S100-A9		0	877.478	k.DLQNFLK.k
Helicase SRCAP		1	877.492	r.RIASTMAK.d
Protein Shroom3		0	877.525	k.VGAPLPPAR.s
Filamin-B		0	878.421	r.ATQTGDASK.c
Myosin-6		1	878.44	r.MDLERAK.r [1xOxidation]
Myosin-8		1	878.44	r.MDLERAK.r [1xOxidation]
Myosin-6		1	878.473	k.EEFGRIK.e
Keratin, type I cytoskeletal 19		1	878.476	r.LMDIKSR.l [1xOxidation]
Myosin-6		0	879.424	k.NMEQTIK.d [1xOxidation]
Myosin-6		2	879.447	k.GMRKSER.r [1xOxidation]
Protein S100-A8		0	879.449	r.MLTELEK.a [1xOxidation]
Probable helicase senataxin		0	879.457	k.ISPASYNK.e
Adrenomedullin		1	879.457	r.SKISPQGY.
Myosin-8		1	879.46	k.CASLEKTK.q
Caspase 14		0	880.372	k.GEDGEMVK.l [1xOxidation]
Caspase 14		0	880.372	k.GEDGEMVK.l [1xOxidation]
Serum albumin		0	880.441	k.AEFAEVSK.l
Chromodomain-helicase-DNA-binding protein 3		0	880.463	k.MMTILGAK.w [1xOxidation]
Keratin, type I cuticular Ha6		0	881.411	k.EELMCLK.k [1xOxidation]
Desmoplakin		2	881.455	r.KKYPCDK.n
Keratin, type II cytoskeletal 6A		0	881.473	r.SLYGLGGSK.r
Keratin, type II cytoskeletal 6B		0	881.473	r.SLYGLGGSK.r
Low-density lipoprotein receptor-related protein 2		1	882.406	k.YDGTDRR.v
Desmoplakin		0	882.414	k.DMLANFR.g [1xOxidation]
Protein Shroom3		1	882.468	r.SSLYEKR.k
Low-density lipoprotein receptor-related protein 2		0	882.479	k.ETIINHR.l
Deoxynucleotidyltransferase terminal-interacting protein 1		2	882.552	r.GSPLPKKR.k
Adrenomedullin		0	883.434	r.FGTCTVQK.l
Filaggrin		1	883.449	r.SRHEQAR.d
Desmoplakin		0	883.459	r.FLSEMLK.s [1xOxidation]
Myosin-6		0	883.467	r.ILYGDFR.q
Chromodomain-helicase-DNA-binding protein 3		1	883.474	k.SPRVPDGR.k
Helicase SRCAP		0	883.474	k.APERPGTR.v
Myosin-8		0	884.424	k.HWPWMK.l
Filaggrin-2		0	884.433	r.QGTTHGQR.g
Keratin, type II cytoskeletal 5		0	884.447	r.TSFTSVSR.s
Probable helicase senataxin		1	884.568	k.QIIRNIK.f
Helicase SRCAP		2	884.579	r.GVARKVVR.m
Phosphoribosylformylglycinamidine synthase		0	885.479	r.ATGLGPVDR.v
Filamin-B		2	885.527	k.KQTPKQR.l
Low-density lipoprotein receptor-related protein 2		0	886.339	r.ASMDGSMR.t [2xOxidation]
Adrenomedullin		1	886.474	k.DNVAPRSK.i
Keratin, type I cuticular Ha4		2	886.522	k.GLQRKER.l
Beta-defensin 103 precusor		0	886.536	r.GIINTLQK.y
Myosin-6		2	886.547	k.GGKKQLQK.l
Myosin-8		2	886.547	k.GGKKQIQK.l
Myosin-8		1	886.572	k.VNILTKAK.t
Low-density lipoprotein receptor-related protein 2		0	887.393	r.TCQSGYTK.c
Aspartate aminotransferase mitochondrial		1	887.556	k.EIATVVKK.r
Protein Shroom3		1	887.567	k.LSKVTIAR.e
Lactotransferrin		0	888.399	k.SCHTAVDR.t
Desmoplakin		0	888.442	k.VEEELNR.l
Desmoplakin		0	888.442	r.LEDELNR.a
Filaggrin		1	888.443	r.KHSHHDK.h
Desmoplakin		0	888.453	k.QALEASNR.i
Myosin-8		1	888.479	k.KQVEQEK.c
Chromodomain-helicase-DNA-binding protein 3		2	888.534	r.GKKMAPLK.i [1xOxidation]
Helicase SRCAP		1	888.545	k.VVRMVIR.h [1xOxidation]
Fatty acid-binding protein, epidermal		0	889.376	k.GFDEYMK.e
Protein Shroom3		0	889.416	r.EPSSWGAR.a
Keratin, type II cuticular Hb4		1	889.462	k.DEKEQIK.t
Protein S100-A9		2	889.474	k.KENKNEK.v
Desmoplakin		2	889.485	r.RKSVEDR.f
Serpin A12		1	889.492	r.MAAKELAR.q
Myosin-6		0	889.499	r.INATLETK.q
Probable helicase senataxin		0	889.499	k.SINSEVLK.f
Low-density lipoprotein receptor-related protein 2		2	889.515	r.ATRRVMR.a
Lactotransferrin		0	890.421	k.SEEEVAAR.r
Desmoplakin		1	890.433	k.RSEDDLR.q
Filaggrin		0	890.433	r.GSVQEQSR.h
Desmoplakin		1	890.458	k.IESEREK.s
Helicase SRCAP		0	890.458	r.TSADVEIR.g
Low-density lipoprotein receptor-related protein 2		1	890.469	r.VKTDGTNR.t
Sortilin-related receptor		0	890.484	k.LNFGLGNR.s
Filaggrin-2		2	890.491	r.GSRTTGRR.g
Filaggrin-2		2	890.491	r.GSRTTGRR.a
Filaggrin-2		2	890.491	r.GSRTTGRR.g
Low-density lipoprotein receptor-related protein 2		2	890.499	r.RVMRANK.w [1xOxidation]
Serum albumin		1	890.513	r.LKCASLQK.f
Low-density lipoprotein receptor-related protein 2		1	890.513	k.MAVLKANK.f [1xOxidation]
Junction plakoglobin		0	890.535	r.EGLLAIFK.s
Probable helicase senataxin		1	890.571	k.KIILEFK.e
Desmoplakin		1	891.414	r.MYYSRR.g [1xOxidation]
Aspartate aminotransferase mitochondrial		0	891.505	r.IGASFLQR.f
Desmoplakin		1	891.533	r.AMTIAKLK.t [1xOxidation]
Desmoplakin		1	891.533	k.KSLLATMK.t
Lactotransferrin		0	892.419	r.LCAGTGENK.c
Lactotransferrin		0	892.419	r.LCAGTGENK.c
Serum albumin		1	892.437	r.DEGKASSAK.q
Keratin, type I cytoskeletal 14		2	892.467	k.MAEKNRK.d [1xOxidation]
Keratin, type I cytoskeletal 17		2	892.467	k.MAEKNRK.d [1xOxidation]
Probable helicase senataxin		1	892.467	r.TSVMRNGK.t
Desmoplakin		0	893.473	r.VQYDLQK.a
Keratin, type I cytoskeletal 16		0	893.473	k.EELAYLR.k
Protein Shroom3		1	893.484	k.VSKFEQR.e
Helicase SRCAP		1	893.487	r.RIASTMAK.d [1xOxidation]
Low-density lipoprotein receptor-related protein 2		0	894.403	r.CISEEWK.c
Helicase SRCAP		2	894.549	r.RRPGPRR.l
Probable helicase senataxin		0	895.379	r.DFNEDQK.k
Patched domain-containing protein 3		1	895.445	r.FDCIRNK.m
Myosin-6		1	895.455	k.CSSLEKTK.h
Keratin, type II cytoskeletal 1		1	895.459	r.RTTSSSTR.r
Keratin, type II cytoskeletal 1		1	895.459	r.TTSSSTRR.s
Myosin-8		2	895.522	k.GLRKHER.r
Chromodomain-helicase-DNA-binding protein 3		0	896.458	k.MMTILGAK.w [2xOxidation]
Protein Shroom3		0	896.47	r.GPQRPDAR.l
Serpin A12		1	896.474	k.QGFNFRK.m
Filaggrin		2	896.484	k.QYSKKDK.n
Myosin-8		0	896.484	k.QIHELEK.i
Low-density lipoprotein receptor-related protein 2		0	897.388	r.AFMDGSNR.k
Keratin, type I cytoskeletal 9		0	897.413	r.MTLDDFR.i
Sortilin-related receptor		2	897.479	r.KTDRSYK.v
Filamin-B		0	897.515	r.VQAQGPGLK.e
Desmoplakin		1	897.563	k.AISVPRVR.r
Chromodomain-helicase-DNA-binding protein 3		0	897.577	r.LLPSALGVK.k
Low-density lipoprotein receptor-related protein 2		1	897.599	r.LGAIIRVR.k
Caspase 14		1	898.445	r.FESTMKR.d
Caspase 14		1	898.445	r.FESTMKR.d
Protein Shroom3		0	898.474	r.HSSLELGR.g
Protein Shroom3		1	898.499	k.KVSPDPQK.s
Chromodomain-helicase-DNA-binding protein 3		1	898.608	k.IKLGLLGGK.r
Keratin, type II cytoskeletal 2 epidermal		0	899.378	r.MSCQISCK.s
Probable helicase senataxin		1	899.404	k.TCDKNYR.h
Probable helicase senataxin		0	899.495	k.SQNNVLPK.e
Deoxynucleotidyltransferase terminal-interacting protein 1		2	899.528	r.QVQRRGR.r
Dermcidin		1	899.567	k.AVGGLGKLGK.d
Dermcidin		1	899.567	k.AVGGLGKLGK.d
Myosin-8		0	900.418	k.HWPWMK.l [1xOxidation]
Keratin, type I cytoskeletal 14		0	900.424	k.VMDVHDGK.v
Probable helicase senataxin		0	900.494	r.LINHFEK.s
Probable helicase senataxin		0	901.535	k.VQDSVLIK.a
Keratin, type II cuticular Hb4		1	902.397	r.MSCRSYR.v
Filaggrin		0	902.484	k.GQSGLVWR.h
Desmoplakin		0	902.519	k.LASLEELK.r
Myosin-6		2	902.531	k.QKLEKEK.s
Myosin-8		2	902.531	k.QKLEKEK.s
Aspartate aminotransferase mitochondrial		0	902.531	r.TQLVSNLK.k
Myosin-6		2	902.542	r.TARAKVEK.l
Filaggrin		2	903.487	r.GRSAGRSGR.s
Filaggrin		2	903.487	r.GRSAGRSGR.s
Desmoplakin		1	903.489	k.SAKQNLDK.c
Low-density lipoprotein receptor-related protein 2		1	903.489	r.VDKATGANK.i
Filamin-B		0	903.493	k.VFGPGIEGK.d
Fatty acid-binding protein, epidermal		1	903.505	r.WRLVDSK.g
Protein Shroom3		1	903.505	r.KAAWSGGVK.l
Desmoplakin		1	903.533	k.ILTCPKTK.l
Serpin A12		1	903.541	r.WKTLLSR.r
Desmoplakin		1	903.544	k.IRAMTIAK.l
Filaggrin		1	904.46	r.GSRVSQDR.d
Sortilin-related receptor		0	904.492	k.VQVQCLSK.a
Chromodomain-helicase-DNA-binding protein 3		2	904.548	k.NKFLARR.f
Fatty acid-binding protein, epidermal		0	905.371	k.GFDEYMK.e [1xOxidation]
Low-density lipoprotein receptor-related protein 2		1	905.414	r.EPDGKTCR.q
Desmoplakin		1	905.451	k.QRLECEK.q
Myosin-6		1	905.451	k.VKEMNER.l
Desmoplakin		2	905.469	r.EKSEREK.n
Serpin A12		1	905.487	r.MAAKELAR.q [1xOxidation]
Low-density lipoprotein receptor-related protein 2		2	905.51	r.ATRRVMR.a [1xOxidation]
Desmoplakin		0	906.453	k.STLEAETR.v
Keratin, type II cytoskeletal 5		0	906.468	r.FLEQQNK.v
Keratin, type II cytoskeletal 6A		0	906.468	r.FLEQQNK.v
Keratin, type II cytoskeletal 6B		0	906.468	r.FLEQQNK.v
Keratin, type II cuticular Hb4		0	906.468	r.FLEQQNK.l
Low-density lipoprotein receptor-related protein 2		1	906.479	k.QNKFGQGK.k
Filaggrin		1	906.489	k.NTDTLSKK.e
Lactotransferrin		2	906.504	k.FGKDKSPK.f
Probable helicase senataxin		0	906.504	k.LPTTAFTR.s
Keratin, type I cytoskeletal 19		0	907.398	r.MTSYSYR.q
Filaggrin		0	907.413	r.AGHGHSADR.s
Deoxynucleotidyltransferase terminal-interacting protein 1		0	907.416	k.YAADPQDK.h
Sortilin-related receptor		1	907.416	k.ANNSRSCR.c
Probable helicase senataxin		0	907.452	r.DLVGNDFK.s
Myosin-6		1	907.463	k.REAEFQK.m
Myosin-8		1	907.463	k.REAEFQK.l
Low-density lipoprotein receptor-related protein 2		2	907.511	k.LDGRYRK.w
Probable helicase senataxin		2	907.511	k.RKDVSFR.n
Desmoplakin		0	907.525	r.YIELLTR.s
Desmoplakin		1	907.528	k.KSLLATMK.t [1xOxidation]
Thioredoxin		0	908.447	k.VGEFSGANK.e
Probable helicase senataxin		1	908.462	r.TSVMRNGK.t [1xOxidation]
Deoxynucleotidyltransferase terminal-interacting protein 1		0	908.472	k.LLFSDGEK.v
Phosphoribosylformylglycinamidine synthase		0	909.377	r.NWTLEGSC.
Myosin-6		0	909.468	k.VGNEYVTK.g
Myosin-8		0	909.468	k.VGNEYVTK.g
Myosin-8		1	909.468	k.EEFQKTK.d
Protocadherin-11 Y-linked		1	909.472	r.QMIMMKK.k
Myosin-6		1	909.509	k.GLCHPRVK.v
Keratin, type II cytoskeletal 1		0	910.415	k.YEDEINK.r
Keratin, type II cytoskeletal 2 epidermal		0	910.415	k.YEDEINK.r
Keratin, type II cytoskeletal 5		0	910.415	k.YEDEINK.r
Keratin, type II cytoskeletal 6A		0	910.415	k.YEDEINK.r
Keratin, type II cytoskeletal 6B		0	910.415	k.YEDEINK.r
Keratin type II cytoskeletal 1B		0	910.415	k.YEDEINK.r
Zinc-alpha-2-glycoprotein		2	910.474	r.YNSKDRK.s
Protein Shroom3		1	910.474	k.TVYDTRR.g
Protein Shroom3		1	910.501	r.AKWAHAAR.e
Junction plakoglobin		0	911.469	k.HLTSNSPR.l
Probable helicase senataxin		0	912.497	r.HIEMAALK.e
Low-density lipoprotein receptor-related protein 2		0	913.383	r.AFMDGSNR.k [1xOxidation]
Keratin, type I cytoskeletal 9		0	913.408	r.MTLDDFR.i [1xOxidation]
Filamin-B		1	913.521	r.ASGRGLQPK.g
Caspase 14		1	914.44	r.FESTMKR.d [1xOxidation]
Caspase 14		1	914.44	r.FESTMKR.d [1xOxidation]
Adrenomedullin		1	914.469	k.DKDNVAPR.s
Probable helicase senataxin		2	914.505	k.KTHSDAKK.g
Chromodomain-helicase-DNA-binding protein 3		1	914.513	k.NPKIPMSK.m
Keratin, type II cytoskeletal 1		2	914.553	r.RRVDQLK.s
Keratin, type II cytoskeletal 2 epidermal		0	915.373	r.MSCQISCK.s [1xOxidation]
Serum albumin		1	915.418	k.CCKHPEAK.r
Chromodomain-helicase-DNA-binding protein 3		2	915.548	r.QSKRQLR.n
Keratin, type I cytoskeletal 10		0	916.383	k.NHEEEMK.d
Keratin, type I cytoskeletal 13		0	916.383	k.NHEEEMK.e
Myosin-6		1	916.383	k.QKMHDEE.
Protein Shroom3		0	916.416	r.SDSYAAFR.h
Filaggrin-2		1	916.417	k.CRHGSNSR.r
Keratin, type I cytoskeletal 14		0	916.419	k.VMDVHDGK.v [1xOxidation]
Desmoplakin		1	916.485	k.RQAELDGK.s
Helicase SRCAP		2	916.496	r.QKEERAR.r
Keratin, type II cytoskeletal 5		1	916.51	r.AEIDNVKK.q
Desmoplakin		1	916.521	k.GLQDSIRK.k
Myosin-6		1	916.521	k.ANLEKVSR.t
Helicase SRCAP		0	916.535	r.LVTVVEEK.e
Desmoplakin		1	916.546	r.SLKEQAIK.i
Probable helicase senataxin		1	916.546	r.QELASKIK.e
Patched domain-containing protein 3		0	917.469	k.TNLADDIR.e
Myosin-8		0	917.476	r.CIIPNETK.t
Myosin-6		2	917.505	r.NAEEKAKK.a
Myosin-8		2	917.505	r.NAEEKAKK.a
Sortilin-related receptor		0	917.509	r.VVGESIWK.t
Desmoplakin		1	917.53	k.LESEKAIK.e
Patched domain-containing protein 3		1	917.585	r.VMVIVTKK.v
Keratin, type II cuticular Hb4		1	918.392	r.MSCRSYR.v [1xOxidation]
Lactotransferrin		0	918.41	k.CVPNSNER.y
Low-density lipoprotein receptor-related protein 2		0	918.414	r.CVQYSYR.c
Protocadherin-11 Y-linked		1	918.453	k.ELDREEK.d
Probable helicase senataxin		1	918.475	r.RTSTPNSR.i
Myosin-6		1	918.483	k.VRMDLER.a
Desmoplakin		0	918.489	r.ISTEEAIR.k
Filaggrin-2		2	918.523	k.SGSTVRRR.q
Desmoplakin		0	918.529	r.LPVDIAYK.r
Keratin, type I cytoskeletal 14		0	919.42	k.DYSPYFK.t
Keratin, type I cytoskeletal 16		0	919.42	k.DYSPYFK.t
Desmoplakin		0	919.488	k.NFVDPVTK.k
Myosin-8		0	919.5	k.SANFQKPK.v
Helicase SRCAP		0	919.536	k.VPEPPRPK.g
Desmoplakin		1	919.539	k.IRAMTIAK.l [1xOxidation]
Chromodomain-helicase-DNA-binding protein 3		1	920.48	r.SSRASSPTK.t
Desmoplakin		1	920.48	k.SRSLNESK.i
Keratin, type I cytoskeletal 17		0	921.438	k.GSSGLGGGSSR.t
Myosin-6		1	921.446	k.VKEMNER.l [1xOxidation]
Sortilin-related receptor		1	921.479	r.DFQLRDK.y
Chromodomain-helicase-DNA-binding protein 3		0	921.497	k.AFLNAVMR.w
Low-density lipoprotein receptor-related protein 2		2	921.515	k.FGQGKKEK.t
Serpin A12		1	921.563	k.IAPHRSLK.v
Probable helicase senataxin		0	922.427	k.AADEDVFR.k
Desmoplakin		1	922.524	r.EKILEYK.r
Probable helicase senataxin		0	922.572	k.LIELIHGK.d
Helicase SRCAP		0	922.608	k.TPIPLLLR.g
Keratin, type I cytoskeletal 19		0	923.393	r.MTSYSYR.q [1xOxidation]
Desmoplakin		0	923.447	r.LEYDDLR.r
Helicase SRCAP		1	923.456	k.RWCPSFK.i
Low-density lipoprotein receptor-related protein 2		1	923.506	r.INTTYRR.v
Probable helicase senataxin		0	923.556	r.TTPAIVPPK.k
Probable helicase senataxin		1	923.567	r.HDAVKILK.l
Low-density lipoprotein receptor-related protein 2		1	924.41	r.FRCDNNR.c
Keratin, type II cytoskeletal 4		0	924.431	k.YEEEINK.r
Sortilin-related receptor		0	924.447	r.NGHCIPQR.w
Low-density lipoprotein receptor-related protein 2		0	924.457	r.VYWVDSR.f
Protein Shroom3		1	924.465	r.SSSFAGGRR.l
Probable helicase senataxin		0	924.467	k.EISSYTPK.d
Desmoplakin		0	924.486	k.LGIYEAMK.i
Desmoplakin		0	924.49	r.DVLDGHLR.e
Myosin-6		0	924.504	r.SLSTELFK.l
Myosin-8		0	924.504	r.SLSTELFK.v
Probable helicase senataxin		0	924.613	r.VPLLEILK.y
Desmoplakin		0	925.456	r.SMSFQGIR.q
Protocadherin-11 Y-linked		1	925.467	r.QMIMMKK.k [1xOxidation]
Chromodomain-helicase-DNA-binding protein 3		0	925.51	r.IINHSVDK.k
Chromodomain-helicase-DNA-binding protein 3		0	925.521	k.ENKPGKPR.k
Filamin-B		0	925.547	k.AGLAPLEVR.v
Low-density lipoprotein receptor-related protein 2		0	926.429	r.TCLADEFK.c
Zinc-alpha-2-glycoprotein		0	926.484	k.IDVHWTR.a
Myosin-6		1	926.505	k.HATENKVK.n
Myosin-8		1	926.505	k.HATENKVK.n
Serum albumin		0	927.493	k.YLYEIAR.r
Fatty acid-binding protein, epidermal		0	927.562	k.ELGVGIALR.k
Zinc-alpha-2-glycoprotein		0	928.441	k.DYIEFNK.e
Filaggrin-2		0	928.463	r.HGSSQVWK.h
Probable helicase senataxin		0	928.492	r.HIEMAALK.e [1xOxidation]
Helicase SRCAP		1	928.557	r.REIELLR.r
Helicase SRCAP		1	928.557	r.EIELLRR.e
Myosin-6		1	928.583	k.IQLEAKVK.e
Protein Shroom3		1	928.583	k.AELLNKIK.e
Chromodomain-helicase-DNA-binding protein 3		2	928.601	k.KMAPLKIK.l
Probable helicase senataxin		0	929.414	r.SSNYLSCR.t
Filamin-B		0	929.43	r.WCNEHLK.c
Sortilin-related receptor		0	929.469	k.TLETHSNK.t
Lactotransferrin		1	929.473	k.SCHTGLRR.t
Desmoplakin		0	929.542	k.NATILELR.s
Aspartate aminotransferase mitochondrial		1	929.542	r.KAEAQIAAK.n
Zinc-alpha-2-glycoprotein		2	929.545	r.KYLKYSK.n
Desmoplakin		1	929.603	r.ESLLVKIK.v
Chromodomain-helicase-DNA-binding protein 3		1	930.439	r.DEPRSNGR.r
Low-density lipoprotein receptor-related protein 2		0	930.479	r.DNINWLR.d
[truncated: 11,217 more rows]
[truncated: 1 more columns]
