# Supplementary material for: Non-invasive screening of breast cancer from fingertip smears—a proof of concept study
Source: Sci Rep. 2023 Feb 1;13:1868. doi: 10.1038/s41598-023-29036-7 (PMC9892587; doi:10.1038/s41598-023-29036-7)
Supplement: Supplementary file 8 — Supplementary Information 8. [file 41598_2023_29036_MOESM8_ESM.xlsx]

## Sheet: Table S7
Table S7. In silico list of digested proteins indicated as potential breast cancer biomarkers
Protein name		Missed cleavages	m/z	Peptide sequence
dermcidin		0	601.367	k.AVGGLGK.l
dermcidin		0	601.367	k.AVGGLGK.l
Cathelicidin antimicrobial peptide (cAMP)		2	619.377	r.KSKEK.i
Cathelicidin antimicrobial peptide (cAMP)		2	619.377	r.KSKEK.i
Zinc a2 glycoprotein		0	630.357	k.NILDR.q
psoriasin		1	633.32	k.NEDKK.i
Calmodulin like protein 3		0	643.334	r.HVMTR.l
dermcidin		0	647.325	k.DVLDSV.
Cathelicidin antimicrobial peptide (cAMP)		1	671.431	k.RIVQR.i
Cathelicidin antimicrobial peptide (cAMP)		1	671.431	k.RIVQR.i
dermcidin		0	676.388	r.SSLLEK.g
dermcidin		0	676.388	.SSLLEK.g
dermcidin		1	688.399	k.GLDGAKK.a
dermcidin		1	688.399	k.GLDGAKK.a
dermcidin		0	696.415	r.QAPKPR.k
Cathelicidin antimicrobial peptide (cAMP)		1	721.424	k.IGKEFK.r
Cathelicidin antimicrobial peptide (cAMP)		1	721.424	k.IGKEFK.r
dermcidin		0	725.394	k.GAVHDVK.d
dermcidin		0	725.394	k.GAVHDVK.d
dermcidin		1	729.462	k.KAVGGLGK.l
dermcidin		1	729.462	k.KAVGGLGK.l
dermcidin		0	731.284	k.ENAGEDP.
psoriasin		1	748.347	k.DKNEDK.k
Cathelicidin antimicrobial peptide (cAMP)		1	756.509	r.IVQRIK.d
Cathelicidin antimicrobial peptide (cAMP)		1	756.509	r.IVQRIK.d
dermcidin		0	760.409	k.DVLDSVL.
Zinc a2 glycoprotein		1	782.379	r.YNSKDR.k
Zinc a2 glycoprotein		0	782.383	r.SSGAFWK.y
Cathelicidin antimicrobial peptide (cAMP)		2	789.483	k.SKEKIGK.e
Cathelicidin antimicrobial peptide (cAMP)		2	789.483	k.SKEKIGK.e
Cathelicidin antimicrobial peptide (cAMP)		1	791.477	r.IKDFLR.n
Cathelicidin antimicrobial peptide (cAMP)		1	791.477	r.IKDFLR.n
Zinc a2 glycoprotein		1	801.451	k.YLKYSK.n
psoriasin		0	805.38	.SNTQAER.s
Calmodulin like protein 3		0	805.424	r.ELGTVMR.s
Zinc a2 glycoprotein		0	808.351	k.YYYDGK.d
dermcidin		1	824.51	r.QAPKPRK.q
Zinc a2 glycoprotein		0	846.37	.QENQDGR.y
Zinc a2 glycoprotein		0	846.432	k.QDSQLQK.a
Cathelicidin antimicrobial peptide (cAMP)		0	867.472	.LLGDFFR.k
psoriasin		2	876.442	k.KDKNEDK.k
psoriasin		2	876.442	k.DKNEDKK.i
Cathelicidin antimicrobial peptide (cAMP)		2	877.525	k.IGKEFKR.i
Cathelicidin antimicrobial peptide (cAMP)		2	877.525	k.IGKEFKR.i
dermcidin		1	899.567	k.AVGGLGKLGK.d
dermcidin		1	899.567	k.AVGGLGKLGK.d
Zinc a2 glycoprotein		2	910.474	r.YNSKDRK.s
Cathelicidin antimicrobial peptide (cAMP)		2	912.61	k.RIVQRIK.d
Cathelicidin antimicrobial peptide (cAMP)		2	912.61	k.RIVQRIK.d
Cathelicidin antimicrobial peptide (cAMP)		1	915.489	r.NLVPRTES.
Cathelicidin antimicrobial peptide (cAMP)		1	915.489	r.NLVPRTES.
Zinc a2 glycoprotein		0	926.484	k.IDVHWTR.a
Zinc a2 glycoprotein		0	928.441	k.DYIEFNK.e
Zinc a2 glycoprotein		2	929.545	r.KYLKYSK.n
Calmodulin like protein 5		0	930.5	k.NLSEAQLR.k
Calmodulin like protein 3		0	937.404	k.DGDGCITTR.e
psoriasin		2	953.48	k.YTRRDDK.i
Calmodulin like protein 3		0	956.472	k.EAFSLFDK.d
dermcidin		1	960.547	k.QRSSLLEK.g
Zinc a2 glycoprotein		0	974.488	k.SQPMGLWR.q
Cathelicidin antimicrobial peptide (cAMP)		2	978.562	k.EKIGKEFK.r
Cathelicidin antimicrobial peptide (cAMP)		2	978.562	k.EKIGKEFK.r
Cathelicidin antimicrobial peptide (cAMP)		1	995.567	.LLGDFFRK.s
Calmodulin like protein 3		0	996.413	r.DMMSEIDR.d
Calmodulin like protein 5		0	1004.43	r.EADVDQDGR.v
Zinc a2 glycoprotein		1	1008.55	k.YSKNILDR.q
Calmodulin like protein 3		1	1011.53	r.EAFRVFDK.d
Calmodulin like protein 5		0	1027.48	r.VNYEEFAR.m
dermcidin		2	1027.66	k.KAVGGLGKLGK.d
dermcidin		2	1027.66	k.KAVGGLGKLGK.d
Calmodulin like protein 5		1	1058.6	k.NLSEAQLRK.l
Calmodulin like protein 3		1	1070.58	r.HVMTRLGEK.l
Zinc a2 glycoprotein		1	1073.57	k.QDSQLQKAR.e
Cathelicidin antimicrobial peptide (cAMP)		2	1075.64	k.EFKRIVQR.i
Cathelicidin antimicrobial peptide (cAMP)		2	1075.64	k.EFKRIVQR.i
Zinc a2 glycoprotein		0	1081.47	r.FGCEIENNR.s
Cathelicidin antimicrobial peptide (cAMP)		0	1085.58	.FALLGDFFR.k
dermcidin		2	1088.64	r.KQRSSLLEK.g
Zinc a2 glycoprotein		1	1102.58	r.KSQPMGLWR.q
dermcidin		2	1108.67	r.QAPKPRKQR.s
Calmodulin like protein 3		0	1120.48	k.DTDNEEEIR.e
Zinc a2 glycoprotein		0	1121.49	r.QVEGMEDWK.q
Zinc a2 glycoprotein		0	1125.55	r.EDIFMETLK.d
Zinc a2 glycoprotein		0	1127.57	r.AGEVQEPELR.g
dermcidin		0	1128.53	k.ENAGEDPGLAR.q
Cathelicidin antimicrobial peptide (cAMP)		1	1129.65	k.DFLRNLVPR.t
Cathelicidin antimicrobial peptide (cAMP)		1	1129.65	k.DFLRNLVPR.t
dermcidin		0	1161.56	k.DAVEDLESVGK.g
dermcidin		0	1161.56	k.DAVEDLESVGK.g
Zinc a2 glycoprotein		0	1176.54	k.CLAYDFYPGK.i
psoriasin		0	1186.49	k.QSHGAAPCSGGSQ.
Cathelicidin antimicrobial peptide (cAMP)		2	1210.69	.LLGDFFRKSK.e
Cathelicidin antimicrobial peptide (cAMP)		1	1213.67	.FALLGDFFRK.s
dermcidin		1	1217.67	r.SSLLEKGLDGAK.k
dermcidin		1	1217.67	.SSLLEKGLDGAK.k
Calmodulin like protein 5		0	1218.65	r.AGLEDLQVAFR.a
Calmodulin like protein 3		0	1235.6	k.DGNGFVSAAELR.h
psoriasin		0	1256.62	k.GTNYLADVFEK.k
dermcidin		2	1270.75	k.GLDGAKKAVGGLGK.l
dermcidin		2	1270.75	k.GLDGAKKAVGGLGK.l
Zinc a2 glycoprotein		0	1276.63	k.WEAEPVYVQR.a
Calmodulin like protein 5		1	1287.7	k.ATGKNLSEAQLR.k
Cathelicidin antimicrobial peptide (cAMP)		2	1287.79	r.IVQRIKDFLR.n
Cathelicidin antimicrobial peptide (cAMP)		2	1287.79	r.IVQRIKDFLR.n
psoriasin		0	1290.72	k.IEKPSLLTMMK.e
psoriasin		0	1291.65	r.SIIGMIDMFHK.y
Calmodulin like protein 3		0	1314.66	r.SLGQNPTEAELR.d
Calmodulin like protein 3		0	1335.61	k.LSDEEVDEMIR.a
dermcidin		2	1345.77	r.SSLLEKGLDGAKK.a
dermcidin		2	1345.77	.SSLLEKGLDGAKK.a
Zinc a2 glycoprotein		1	1352.69	k.AREDIFMETLK.d
dermcidin		1	1353.7	k.GAVHDVKDVLDSV.
Cathelicidin antimicrobial peptide (cAMP)		2	1370.83	r.IKDFLRNLVPR.t
Cathelicidin antimicrobial peptide (cAMP)		2	1370.83	r.IKDFLRNLVPR.t
Zinc a2 glycoprotein		2	1373.71	k.DRKSQPMGLWR.q
Calmodulin like protein 3		1	1379.61	k.MKDTDNEEEIR.e
psoriasin		0	1384.62	k.ENFPNFLSACDK.k
psoriasin		1	1384.71	k.KGTNYLADVFEK.k
psoriasin		1	1384.71	k.GTNYLADVFEKK.d
Zinc a2 glycoprotein		0	1394.66	k.AYLEEECPATLR.k
Zinc a2 glycoprotein		0	1408.74	r.YSLTYIYTGLSK.h
Zinc a2 glycoprotein		2	1412.79	k.YLKYSKNILDR.q
Calmodulin like protein 5		2	1415.8	k.ATGKNLSEAQLRK.l
Zinc a2 glycoprotein		1	1417.72	k.LKCLAYDFYPGK.i
Cathelicidin antimicrobial peptide (cAMP)		2	1428.8	.FALLGDFFRKSK.e
Calmodulin like protein 5		1	1445.79	k.ARAGLEDLQVAFR.a
Cathelicidin antimicrobial peptide (cAMP)		2	1446.77	k.DFLRNLVPRTES.
Cathelicidin antimicrobial peptide (cAMP)		2	1446.77	k.DFLRNLVPRTES.
dermcidin		1	1459.76	k.LGKDAVEDLESVGK.g
dermcidin		1	1459.76	k.LGKDAVEDLESVGK.g
Calmodulin like protein 5		0	1464.69	.AGELTPEEEAQYK.k
dermcidin		1	1466.78	k.GAVHDVKDVLDSVL.
Zinc a2 glycoprotein		1	1475.76	k.WEAEPVYVQRAK.a
dermcidin		2	1501.83	k.QRSSLLEKGLDGAK.k
Calmodulin like protein 3		2	1507.71	r.KMKDTDNEEEIR.e
psoriasin		1	1512.72	k.ENFPNFLSACDKK.g
psoriasin		2	1512.81	k.KGTNYLADVFEKK.d
Zinc a2 glycoprotein		1	1522.76	k.AYLEEECPATLRK.y
Zinc a2 glycoprotein		1	1532.79	k.QKWEAEPVYVQR.a
Zinc a2 glycoprotein		2	1545.81	k.KLKCLAYDFYPGK.i
Zinc a2 glycoprotein		1	1571.72	r.SSGAFWKYYYDGK.d
Calmodulin like protein 5		2	1573.88	k.KARAGLEDLQVAFR.a
Calmodulin like protein 5		1	1592.78	.AGELTPEEEAQYKK.a
Zinc a2 glycoprotein		1	1593.79	r.AKAYLEEECPATLR.k
Calmodulin like protein 5		1	1599.75	r.VNYEEFARMLAQE.
Calmodulin like protein 3		1	1623.72	k.DTDNEEEIREAFR.v
psoriasin		2	1627.83	k.GTNYLADVFEKKDK.n
psoriasin		1	1648.86	r.DDKIEKPSLLTMMK.e
Calmodulin like protein 3		0	1668.78	.MADQLTEEQVTEFK.e
psoriasin		1	1711.87	r.SIIGMIDMFHKYTR.r
Zinc a2 glycoprotein		1	1717.77	k.YYYDGKDYIEFNK.e
Zinc a2 glycoprotein		2	1721.89	r.AKAYLEEECPATLRK.y
Calmodulin like protein 3		1	1723.81	k.DGDGCITTRELGTVMR.s
Calmodulin like protein 3		1	1724.86	r.VFDKDGNGFVSAAELR.h
Zinc a2 glycoprotein		2	1731.92	k.QKWEAEPVYVQRAK.a
Calmodulin like protein 3		1	1762.85	r.LGEKLSDEEVDEMIR.a
Zinc a2 glycoprotein		0	1775.89	r.QDPPSVVVTSHQAPGEK.k
Zinc a2 glycoprotein		0	1782.94	k.EIPAWVPFDPAAQITK.q
Calmodulin like protein 5		0	1787.82	r.AFDQDGDGHITVDELR.r
psoriasin		2	1804.97	r.RDDKIEKPSLLTMMK.e
dermcidin		1	1805.93	k.ENAGEDPGLARQAPKPR.k
Zinc a2 glycoprotein		1	1844.84	r.FGCEIENNRSSGAFWK.y
Calmodulin like protein 3		0	1856.83	r.DGNGTVDFPEFLGMMAR.k
Calmodulin like protein 3		1	1859.92	k.DGNGFVSAAELRHVMTR.l
dermcidin		1	1867.94	k.DAVEDLESVGKGAVHDVK.d
dermcidin		1	1867.94	k.DAVEDLESVGKGAVHDVK.d
psoriasin		2	1867.97	r.SIIGMIDMFHKYTRR.d
Calmodulin like protein 3		1	1874.86	k.EAFSLFDKDGDGCITTR.e
Calmodulin like protein 3		2	1882.86	k.MKDTDNEEEIREAFR.v
Calmodulin like protein 3		0	1885.82	r.AADTDGDGQVNYEEFVR.v
Zinc a2 glycoprotein		1	1903.99	r.QDPPSVVVTSHQAPGEKK.k
Zinc a2 glycoprotein		2	1927	k.AYLEEECPATLRKYLK.y
dermcidin		2	1934.02	k.ENAGEDPGLARQAPKPRK.q
Calmodulin like protein 5		1	1943.92	r.AFDQDGDGHITVDELRR.a
Zinc a2 glycoprotein		1	1948.91	r.QVEGMEDWKQDSQLQK.a
Calmodulin like protein 3		1	1984.93	r.DGNGTVDFPEFLGMMARK.m
Calmodulin like protein 5		1	2012.89	r.EADVDQDGRVNYEEFAR.m
Zinc a2 glycoprotein		2	2032.08	r.QDPPSVVVTSHQAPGEKKK.l
Zinc a2 glycoprotein		1	2035.04	k.IDVHWTRAGEVQEPELR.g
Zinc a2 glycoprotein		1	2039.1	k.EIPAWVPFDPAAQITKQK.w
Calmodulin like protein 5		0	2040.03	r.AMAGLGQPLPQEELDAMIR.e
dermcidin		2	2042.11	k.AVGGLGKLGKDAVEDLESVGK.g
dermcidin		2	2042.11	k.AVGGLGKLGKDAVEDLESVGK.g
Zinc a2 glycoprotein		0	2065.96	k.DIVEYYNDSNGSHVLQGR.f
Zinc a2 glycoprotein		1	2076.96	k.SQPMGLWRQVEGMEDWK.q
psoriasin		1	2078.02	.SNTQAERSIIGMIDMFHK.y
Zinc a2 glycoprotein		1	2084.01	k.CLAYDFYPGKIDVHWTR.a
Calmodulin like protein 3		1	2101.07	r.ELGTVMRSLGQNPTEAELR.d
Calmodulin like protein 3		2	2112.98	k.DTDNEEEIREAFRVFDK.d
dermcidin		2	2166.14	k.LGKDAVEDLESVGKGAVHDVK.d
dermcidin		2	2166.14	k.LGKDAVEDLESVGKGAVHDVK.d
Zinc a2 glycoprotein		2	2176.05	r.QVEGMEDWKQDSQLQKAR.e
Zinc a2 glycoprotein		2	2180.1	k.QDSQLQKAREDIFMETLK.d
psoriasin		0	2184.09	k.IDFSEFLSLLGDIATDYHK.q
Calmodulin like protein 5		1	2196.13	r.RAMAGLGQPLPQEELDAMIR.e
Zinc a2 glycoprotein		2	2205.06	r.KSQPMGLWRQVEGMEDWK.q
Calmodulin like protein 3		2	2228.11	r.EAFRVFDKDGNGFVSAAELR.h
Zinc a2 glycoprotein		1	2236.09	.QENQDGRYSLTYIYTGLSK.h
Calmodulin like protein 3		2	2244.06	r.DGNGTVDFPEFLGMMARKMK.d
dermcidin		0	2257.98	.YDPEAASAPGSGNPCHEASAAQK.e
dermcidin		0	2257.98	.YDPEAASAPGSGNPCHEASAAQK.e
Calmodulin like protein 5		0	2263.12	k.AFSAVDTDGNGTINAQELGAALK.a
Calmodulin like protein 3		2	2287.16	k.DGNGFVSAAELRHVMTRLGEK.l
Calmodulin like protein 3		1	2292.06	r.SLGQNPTEAELRDMMSEIDR.d
psoriasin		1	2312.18	k.KIDFSEFLSLLGDIATDYHK.q
Zinc a2 glycoprotein		2	2325.18	k.LKCLAYDFYPGKIDVHWTR.a
Calmodulin like protein 3		2	2349.18	r.VFDKDGNGFVSAAELRHVMTR.l
Calmodulin like protein 3		2	2387.17	r.HVMTRLGEKLSDEEVDEMIR.a
Zinc a2 glycoprotein		1	2387.23	k.NILDRQDPPSVVVTSHQAPGEK.k
Calmodulin like protein 5		1	2391.22	k.KAFSAVDTDGNGTINAQELGAALK.a
Zinc a2 glycoprotein		0	2403.21	k.HVEDVPAFQALGSLNDLQFFR.y
Calmodulin like protein 3		1	2412.17	r.AADTDGDGQVNYEEFVRVLVSK.
Calmodulin like protein 5		0	2471.18	k.LISEVDSDGDGEISFQEFLTAAK.k
Zinc a2 glycoprotein		2	2481.14	r.SSGAFWKYYYDGKDYIEFNK.e
dermcidin		2	2496.25	k.DAVEDLESVGKGAVHDVKDVLDSV.
psoriasin		2	2498.23	.SNTQAERSIIGMIDMFHKYTR.r
Zinc a2 glycoprotein		2	2515.33	k.NILDRQDPPSVVVTSHQAPGEKK.k
Calmodulin like protein 5		2	2585.16	r.EADVDQDGRVNYEEFARMLAQE.
Calmodulin like protein 5		1	2599.28	r.KLISEVDSDGDGEISFQEFLTAAK.k
Calmodulin like protein 5		1	2599.28	k.LISEVDSDGDGEISFQEFLTAAKK.a
Calmodulin like protein 3		1	2606.23	.MADQLTEEQVTEFKEAFSLFDK.d
dermcidin		2	2609.33	k.DAVEDLESVGKGAVHDVKDVLDSVL.
Calmodulin like protein 5		1	2620.32	k.AFSAVDTDGNGTINAQELGAALKATGK.n
Zinc a2 glycoprotein		2	2634.17	r.FGCEIENNRSSGAFWKYYYDGK.d
psoriasin		1	2656.32	k.IEKPSLLTMMKENFPNFLSACDK.k
Calmodulin like protein 3		2	2661.26	k.EAFSLFDKDGDGCITTRELGTVMR.s
Zinc a2 glycoprotein		1	2692.37	k.DYIEFNKEIPAWVPFDPAAQITK.q
Calmodulin like protein 5		2	2727.37	r.KLISEVDSDGDGEISFQEFLTAAKK.a
Calmodulin like protein 5		2	2748.42	k.KAFSAVDTDGNGTINAQELGAALKATGK.n
psoriasin		2	2750.31	k.ENFPNFLSACDKKGTNYLADVFEK.k
Zinc a2 glycoprotein		2	2765.42	k.YSKNILDRQDPPSVVVTSHQAPGEK.k
psoriasin		2	2784.41	k.IEKPSLLTMMKENFPNFLSACDKK.g
psoriasin		2	2798.39	k.NEDKKIDFSEFLSLLGDIATDYHK.q
Calmodulin like protein 5		2	2826.42	k.LISEVDSDGDGEISFQEFLTAAKKAR.a
Calmodulin like protein 3		1	2834.23	r.DMMSEIDRDGNGTVDFPEFLGMMAR.k
Zinc a2 glycoprotein		2	2851.41	k.WEAEPVYVQRAKAYLEEECPATLR.k
Zinc a2 glycoprotein		1	2895.44	k.HVEDVPAFQALGSLNDLQFFRYNSK.d
Zinc a2 glycoprotein		2	2904.38	k.SQPMGLWRQVEGMEDWKQDSQLQK.a
Zinc a2 glycoprotein		2	2948.52	k.DYIEFNKEIPAWVPFDPAAQITKQK.w
Calmodulin like protein 3		2	2962.32	r.DMMSEIDRDGNGTVDFPEFLGMMARK.m
dermcidin		1	2970.24	.YDPEAASAPGSGNPCHEASAAQKENAGEDP.
Calmodulin like protein 5		1	2987.45	r.AGLEDLQVAFRAFDQDGDGHITVDELR.r
